# Supplementary material for: Transcriptome profiling of longissimus dorsi during different prenatal stages to identify genes involved in intramuscular fat deposition in lean and obese pig breeds
Source: Mol Biol Rep. 2024 Mar 5;51(1):386. doi: 10.1007/s11033-023-09088-8 (PMC10914898; doi:10.1007/s11033-023-09088-8)
Supplement: Supplementary file 2 — Supplementary material 2 (XLSX 118.3 kb) [file 11033_2023_9088_MOESM2_ESM.xlsx]

## Sheet: Sheet 1
Supplementary Table 1. The shared different expressed genes at 38 dpc, 58 dpc, and 78 dpc between HN and LW pig breeds
transcript_id	gene_id	gene_name	H38dpc_FPKM	LW38dpc_FPKM	log2(foldchange)	pvalue	qvalue	H58dpc_FPKM	LW58dpc_FPKM	log2(foldchange)	pvalue	qvalue	H78dpc_FPKM	LW78dpc_FPKM	log2(foldchange)	pvalue	qvalue
ENSSSCT00000011414	ENSSSCG00000010429	PRKG1	41.1136	32.287	0.348661	0.00255	0.0120429	50.9969	37.9108	0.42780000000000001	0.0002	0.00135838	31.5623	23.4286	0.42992799999999998	0.00015	0.00105331
ENSSSCT00000002951	ENSSSCG00000002660	MTHFSD	2.47622	4.11202	-0.73170500000000005	0.0013	0.00684486	3.49368	5.20855	-0.57613499999999995	0.0053	0.0220373	3.56966	6.91334	-0.95359700000000003	5e-05	0.000390001
ENSSSCT00000000883	ENSSSCG00000000814	-	52.4062	32.7138	0.67983899999999997	5e-05	0.000390001	38.2087	27.5726	0.47066599999999997	0.0019	0.00941954	26.4074	16.5758	0.67186199999999996	0.0002	0.00135838
ENSSSCT00000023639	ENSSSCG00000024476	CES3	0.334383	0.964341	-1.5280400000000001	0.00015	0.00105331	0.634304	1.99834	-1.6555599999999999	5e-05	0.000390001	0.663182	2.38664	-1.8474999999999999	5e-05	0.000390001
ENSSSCT00000019462	ENSSSCG00000017885	SMTNL2	13.3535	20.3395	-0.60706599999999999	5e-05	0.000390001	17.4347	23.2068	-0.41258499999999998	0.0018	0.00900765	16.7022	28.9109	-0.79157	5e-05	0.000390001
ENSSSCT00000014263	ENSSSCG00000013049	RCOR2	6.16724	10.3069	-0.74091200000000002	5e-05	0.000390001	10.539	14.8492	-0.49465399999999998	0.00055	0.00327808	8.31211	17.6333	-1.0850200000000001	5e-05	0.000390001
ENSSSCT00000014261	ENSSSCG00000013048	C11orf84	12.0361	18.3338	-0.60712999999999995	5e-05	0.000390001	11.4997	18.5276	-0.688079	5e-05	0.000390001	11.4086	19.5584	-0.77766800000000003	5e-05	0.000390001
ENSSSCT00000005943	ENSSSCG00000005400	GRIN3A	11.2906	5.80918	0.95870999999999995	5e-05	0.000390001	4.64678	3.29933	0.49405900000000003	0.0014	0.00728869	4.95668	1.27024	1.96427	5e-05	0.000390001
ENSSSCT00000022729	ENSSSCG00000023866	ACSF3	2.97082	4.6772	-0.65478099999999995	0.00115	0.0061655	3.80203	5.51142	-0.53565399999999996	0.0044	0.0189004	4.4379	6.66268	-0.58622600000000002	0.00095	0.00524071
ENSSSCT00000011492	ENSSSCG00000010503	ZNF518A	16.4575	12.8196	0.36038999999999999	0.0032	0.0145339	15.8197	12.0214	0.39612199999999997	0.00105	0.00570507	13.9672	10.6734	0.388019	0.00165	0.00837151
ENSSSCT00000028374	ENSSSCG00000026610	-	13.1933	19.797	-0.58547700000000003	0.00235	0.0112539	14.7427	23.858	-0.69447700000000001	0.00015	0.00105331	12.8698	32.1809	-1.3222100000000001	5e-05	0.000390001
ENSSSCT00000028370	ENSSSCG00000024299	-	8.76461	14.5089	-0.72717299999999996	5e-05	0.000390001	11.924	15.5585	-0.38383200000000001	0.0062	0.0250936	10.5942	16.6572	-0.65286699999999998	5e-05	0.000390001
ENSSSCT00000014039	ENSSSCG00000012844	SLC25A22	4.35375	7.36837	-0.75908500000000001	5e-05	0.000390001	3.14211	5.68592	-0.85565800000000003	5e-05	0.000390001	3.35599	5.55093	-0.72599100000000005	5e-05	0.000390001
ENSSSCT00000009079	ENSSSCG00000008290	MOB1A	124.797	99.7545	0.323133	0.01175	0.0422094	122.2	85.5103	0.51507000000000003	0.0001	0.000732347	98.3837	74.6021	0.39920299999999997	0.0029	0.013387
ENSSSCT00000031661	ENSSSCG00000027859	HDAC7	3.65284	5.76297	-0.65779500000000002	0.0052	0.021693	4.12821	7.39878	-0.84177100000000005	0.0005	0.00301686	5.15394	8.30378	-0.68809100000000001	0.0011	0.00593672
ENSSSCT00000014227	ENSSSCG00000013016	PPP2R5B	5.47855	7.12364	-0.37882100000000002	0.0093	0.0349022	5.85559	7.96878	-0.44454500000000002	0.00205	0.0100368	6.48219	8.41394	-0.37630200000000003	0.00765	0.0297611
ENSSSCT00000016605	ENSSSCG00000015238	ARHGAP32	5.58582	7.08611	-0.343225	0.0048	0.0203123	4.66003	7.16461	-0.62054900000000002	5e-05	0.000390001	7.20802	5.65172	0.35091299999999997	0.004	0.017487
ENSSSCT00000022955	ENSSSCG00000022004	SH3BP2	1.83658	2.74677	-0.58071499999999998	0.0017	0.00858402	2.91181	3.98856	-0.45395200000000002	0.0042	0.0181993	2.42823	3.26331	-0.42643199999999998	0.01175	0.0422094
ENSSSCT00000016827	ENSSSCG00000027699	-	24.0023	17.2292	0.47832200000000002	0.0005	0.00301686	35.1781	27.7362	0.34290500000000002	0.0072	0.0283267	38.6215	31.0737	0.31371300000000002	0.01305	0.0459131
ENSSSCT00000022371	ENSSSCG00000023057	LMO1	1.58571	3.07509	-0.95550100000000004	0.00545	0.0225647	3.32028	6.50971	-0.97128899999999996	0.0003	0.00193717	2.19409	1.09644	1.0007999999999999	0.01	0.0370191
ENSSSCT00000002033	ENSSSCG00000001814	-	23.4355	18.6762	0.32749200000000001	0.0054	0.0223934	24.2325	17.9203	0.43535200000000002	0.00015	0.00105331	24.0657	19.2314	0.32351999999999997	0.0059	0.0240889
ENSSSCT00000009409	ENSSSCG00000008598	RHOB	47.0747	72.5345	-0.62371799999999999	5e-05	0.000390001	66.7554	92.4866	-0.47036	0.0002	0.00135838	70.7771	119.003	-0.74963900000000006	5e-05	0.000390001
ENSSSCT00000030870	ENSSSCG00000021188	-	12.9655	9.02335	0.52294700000000005	0.00205	0.0100368	11.1962	7.95847	0.492448	0.00445	0.0190787	8.87644	6.17406	0.52376199999999995	0.00525	0.0218616
ENSSSCT00000006488	ENSSSCG00000005908	CU468594.8	6.57236	9.11657	-0.47207900000000003	0.00905	0.0341477	6.09639	8.44316	-0.46982699999999999	0.013	0.0457733	5.20016	8.21809	-0.66024700000000003	0.0031	0.0141587
ENSSSCT00000007283	ENSSSCG00000006647	CTSK	82.2846	60.369	0.44681399999999999	0.00025	0.00165345	96.153	73.1801	0.39388099999999998	0.00105	0.00570507	100.177	65.7487	0.60752300000000004	5e-05	0.000390001
ENSSSCT00000024760	ENSSSCG00000023253	-	6.6626	5.27029	0.33820299999999998	0.00775	0.0300705	7.29776	5.1	0.51695599999999997	5e-05	0.000390001	7.70338	4.70077	0.71259700000000004	5e-05	0.000390001
ENSSSCT00000006902	ENSSSCG00000006297	DPT	107.03	75.3894	0.50558099999999995	0.00015	0.00105331	147.674	115.61	0.35314600000000002	0.0035	0.0156522	117.623	69.5494	0.75805599999999995	5e-05	0.000390001
ENSSSCT00000035294	ENSSSCG00000016027	ITGAV	26.2052	18.4394	0.50705699999999998	0.0002	0.00135838	30.0184	22.3956	0.42263099999999998	0.00265	0.0124189	29.5393	19.1471	0.62551000000000001	5e-05	0.000390001
ENSSSCT00000016222	ENSSSCG00000014869	LRRC32	0.77657	1.25247	-0.68958200000000003	0.00095	0.00524071	1.03378	2.11827	-1.0349600000000001	5e-05	0.000390001	2.65722	3.45749	-0.37980599999999998	0.01135	0.0410309
ENSSSCT00000005103	ENSSSCG00000004620	MYO5A	7.22031	5.77941	0.32113799999999998	0.0089	0.0336797	5.41579	4.36404	0.31150600000000001	0.0134	0.0469095	5.20025	4.04522	0.36236200000000002	0.00455	0.0194272
ENSSSCT00000006363	ENSSSCG00000005787	-	7.35342	9.44161	-0.36061799999999999	0.0089	0.0336797	6.89105	9.00292	-0.38566899999999998	0.006	0.0244274	6.68925	10.1127	-0.59625600000000001	5e-05	0.000390001
ENSSSCT00000025333	ENSSSCG00000027768	SLC29A4	1.96462	2.81667	-0.51973899999999995	0.01305	0.0459131	0.62771	1.45319	-1.21105	0.0004	0.00248832	0.307419	0.887634	-1.52976	0.0007	0.00403249
ENSSSCT00000032394	ENSSSCG00000023400	ZNF598	2.78988	3.92978	-0.49424699999999999	0.0009	0.00500567	2.57689	3.76532	-0.54714300000000005	0.00045	0.00275466	2.93253	4.66809	-0.67068799999999995	5e-05	0.000390001
ENSSSCT00000027761	ENSSSCG00000021019	-	2.42882	4.40389	-0.85852300000000004	5e-05	0.000390001	4.70301	3.46521	0.44064300000000001	0.0066	0.0264025	6.15752	2.4252	1.3442400000000001	5e-05	0.000390001
ENSSSCT00000027767	ENSSSCG00000028881	CNIH3	1.29813	0.753013	0.78568199999999999	0.00075	0.00427739	0.726881	1.11888	-0.62226599999999999	0.0065	0.0260758	1.53267	0.869245	0.81821200000000005	0.00035	0.00221629
ENSSSCT00000030715	ENSSSCG00000030348	-	1.09269	0.367571	1.5718000000000001	5e-05	0.000390001	1.03897	0.337549	1.62198	5e-05	0.000390001	0.552543	0.923609	-0.74119500000000005	0.0081	0.0311836
ENSSSCT00000014494	ENSSSCG00000013270	CRY2	8.42218	11.096	-0.39777000000000001	0.00635	0.0255813	9.6198	12.6704	-0.39738000000000001	0.00345	0.0154675	11.1761	16.2818	-0.54284100000000002	0.0001	0.000732347
ENSSSCT00000003237	ENSSSCG00000002930	ZNF260	28.6534	21.8198	0.39306999999999997	0.00275	0.0128069	30.7219	22.8296	0.42836200000000002	0.00125	0.00661876	30.0637	22.8351	0.39677200000000001	0.00285	0.013196
ENSSSCT00000025689	ENSSSCG00000027786	ZBTB21	0.778998	1.27777	-0.71393799999999996	0.00225	0.0108482	0.622251	1.18122	-0.92471099999999995	0.0001	0.000732347	0.799887	1.20647	-0.59292800000000001	0.0099	0.0367245
ENSSSCT00000025681	ENSSSCG00000021873	CRABP1	82.9614	57.156	0.53753399999999996	0.00015	0.00105331	40.8317	12.0997	1.75471	5e-05	0.000390001	24.3226	3.90451	2.6390799999999999	5e-05	0.000390001
ENSSSCT00000036286	ENSSSCG00000010893	CFH	8.2173	5.19461	0.66164900000000004	0.00085	0.0047654	10.0288	5.80534	0.78870399999999996	5e-05	0.000390001	11.6839	7.49623	0.64028499999999999	0.001	0.00547447
ENSSSCT00000019321	ENSSSCG00000017752	WSB1	211.02	172.416	0.29148200000000002	0.0131	0.0460568	198.226	161.485	0.29574899999999998	0.0137	0.0477538	192.002	147.757	0.37789400000000001	0.0013	0.00684486
ENSSSCT00000023231	ENSSSCG00000027611	-	4.02486	5.36237	-0.413933	0.00205	0.0100368	7.71531	9.76681	-0.34016299999999999	0.00515	0.0215277	12.7294	15.681	-0.30085600000000001	0.0121	0.0432238
ENSSSCT00000026608	ENSSSCG00000026055	-	24.5514	19.3287	0.34506399999999998	0.01265	0.0447767	17.6812	13.0515	0.438004	0.0023	0.0110531	13.0582	10.0643	0.37571300000000002	0.01275	0.0450672
ENSSSCT00000005518	ENSSSCG00000005003	-	2210.3	2996.59	-0.439079	0.0005	0.00301686	2964.2	4082.84	-0.46193200000000001	0.0006	0.00353533	3809.8	5253.38	-0.463528	0.00085	0.0047654
ENSSSCT00000014720	ENSSSCG00000013475	NCLN	7.93412	10.7808	-0.442326	0.001	0.00547447	6.86639	9.86261	-0.52241700000000002	0.0002	0.00135838	7.6762	10.9936	-0.51819400000000004	0.00015	0.00105331
ENSSSCT00000004747	ENSSSCG00000004293	SNX14	65.1896	50.5166	0.36788300000000002	0.0018	0.00900765	67.5449	48.429	0.47997499999999998	0.0001	0.000732347	53.4284	41.809	0.35379300000000002	0.00265	0.0124189
ENSSSCT00000031066	ENSSSCG00000025245	ARMC5	2.01358	3.25947	-0.69487399999999999	0.00025	0.00165345	1.96331	2.85957	-0.54251199999999999	0.00335	0.015089	2.16962	2.98102	-0.45836399999999999	0.01175	0.0422094
ENSSSCT00000007583	ENSSSCG00000006923	GBP2	10.4088	6.90405	0.59228599999999998	0.0001	0.000732347	8.28142	4.95543	0.74086700000000005	5e-05	0.000390001	7.62765	4.23182	0.849962	5e-05	0.000390001
ENSSSCT00000027395	ENSSSCG00000021475	SLC4A2	7.74772	10.6455	-0.458403	0.00045	0.00275466	6.92215	9.98864	-0.52906799999999998	5e-05	0.000390001	10.2479	13.5256	-0.40037600000000001	0.0017	0.00858402
ENSSSCT00000019553	ENSSSCG00000017968	CNTROB	5.43126	8.07353	-0.57191099999999995	5e-05	0.000390001	5.93793	7.77424	-0.388741	0.0051	0.0213553	5.81863	9.56291	-0.71677199999999996	5e-05	0.000390001
ENSSSCT00000008056	ENSSSCG00000007361	-	14.9919	24.8224	-0.72745300000000002	0.00015	0.00105331	21.5271	30.3414	-0.49513000000000001	0.004	0.017487	28.5548	37.8579	-0.40685900000000003	0.01035	0.0380732
ENSSSCT00000012961	ENSSSCG00000011849	TNK2	4.7684	7.1098	-0.57630400000000004	0.0002	0.00135838	5.0742	7.39056	-0.54250200000000004	5e-05	0.000390001	5.65051	8.90624	-0.65643499999999999	0.0001	0.000732347
ENSSSCT00000009245	ENSSSCG00000008443	EPAS1	3.44562	4.7523	-0.463862	0.0012	0.00639126	6.19829	8.76009	-0.49907499999999999	0.00035	0.00221629	17.7804	11.9282	0.575909	5e-05	0.000390001
ENSSSCT00000011443	ENSSSCG00000010457	KIF20B	19.7412	15.7793	0.32318200000000002	0.0068	0.0270455	14.1319	11.1557	0.34117900000000001	0.0044	0.0189004	9.75589	7.66512	0.347964	0.0059	0.0240889
ENSSSCT00000001709	ENSSSCG00000001534	ANKS1A	4.3945	5.8958	-0.42398999999999998	0.00275	0.0128069	6.19323	8.01876	-0.37268699999999999	0.00545	0.0225647	5.45941	7.72434	-0.50066699999999997	0.0003	0.00193717
ENSSSCT00000014086	ENSSSCG00000012885	LRP5	9.32937	13.1931	-0.49993700000000002	0.00015	0.00105331	10.6431	16.5335	-0.63547200000000004	5e-05	0.000390001	18.8225	24.6096	-0.38676100000000002	0.0012	0.00639126
ENSSSCT00000014087	ENSSSCG00000012886	-	1.74175	2.75591	-0.66199399999999997	0.00045	0.00275466	2.08521	2.85123	-0.45138899999999998	0.0104	0.0382235	2.85236	3.8391	-0.42861199999999999	0.0077	0.0299148
ENSSSCT00000003701	ENSSSCG00000003334	UBE2J2	18.7052	24.6655	-0.399059	0.00335	0.015089	18.7201	26.5375	-0.50344599999999995	0.0001	0.000732347	13.6956	21.4701	-0.64861400000000002	5e-05	0.000390001
ENSSSCT00000030680	ENSSSCG00000030182	DEDD2	2.2279	3.38564	-0.60374000000000005	0.0016	0.00815591	2.86347	4.28638	-0.58199500000000004	0.00155	0.00793791	3.15429	5.15272	-0.70801899999999995	0.0001	0.000732347
ENSSSCT00000026092	ENSSSCG00000022159	-	40.9038	31.9661	0.35569299999999998	0.0024	0.0114514	36.4866	28.7936	0.341615	0.0043	0.0185544	31.1442	24.5745	0.34180100000000002	0.0041	0.0178429
ENSSSCT00000012333	ENSSSCG00000011265	XIRP1	2.81923	4.26513	-0.59728800000000004	0.0001	0.000732347	6.3582	9.28417	-0.54615599999999997	5e-05	0.000390001	8.53395	11.1753	-0.38902500000000001	0.00105	0.00570507
ENSSSCT00000019459	ENSSSCG00000017882	MYBBP1A	9.98681	14.1063	-0.49824099999999999	5e-05	0.000390001	10.0543	14.0908	-0.48693500000000001	0.0002	0.00135838	11.6724	14.8078	-0.34325800000000001	0.0068	0.0270455
ENSSSCT00000016303	ENSSSCG00000014945	TAF1D	152.006	117.919	0.36633700000000002	0.00545	0.0225647	131.526	92.4172	0.50911499999999998	0.0001	0.000732347	103.156	75.1152	0.457648	0.00115	0.0061655
ENSSSCT00000010229	ENSSSCG00000009334	HSPH1	25.4507	36.583	-0.52346599999999999	5e-05	0.000390001	21.8477	28.4198	-0.37941799999999998	0.00155	0.00793791	18.2628	26.0861	-0.51436899999999997	5e-05	0.000390001
ENSSSCT00000009716	ENSSSCG00000008875	RXFP1	2.6148	1.55591	0.74894899999999998	0.00015	0.00105331	6.2043	2.94427	1.0753600000000001	5e-05	0.000390001	7.30073	4.76725	0.61488399999999999	5e-05	0.000390001
ENSSSCT00000003549	ENSSSCG00000003194	AKT1S1	5.86873	8.11268	-0.46713100000000002	0.00175	0.00879534	7.08485	10.9826	-0.63241199999999997	5e-05	0.000390001	9.78549	15.5547	-0.66863099999999998	5e-05	0.000390001
ENSSSCT00000026871	ENSSSCG00000025798	-	7.78076	6.19704	0.32833099999999998	0.0108	0.0394059	7.81577	5.65662	0.46644600000000003	0.00025	0.00165345	6.25662	4.69594	0.41396899999999998	0.002	0.00983706
ENSSSCT00000016569	ENSSSCG00000015203	ROBO4	1.17975	1.83921	-0.64060600000000001	0.00085	0.0047654	1.98887	3.01231	-0.59892299999999998	0.00025	0.00165345	4.25732	5.74806	-0.43312899999999999	0.00215	0.0104494
ENSSSCT00000027155	ENSSSCG00000029279	GNA11	14.3332	17.7878	-0.31153199999999998	0.01095	0.0398555	12.227	15.4712	-0.33951700000000001	0.0059	0.0240889	12.6949	18.6533	-0.55518100000000004	5e-05	0.000390001
ENSSSCT00000005848	ENSSSCG00000005310	TESK1	8.74411	12.6704	-0.53508100000000003	0.00015	0.00105331	11.1613	16.0485	-0.52392899999999998	5e-05	0.000390001	14.382	23.2719	-0.69432300000000002	5e-05	0.000390001
ENSSSCT00000014230	ENSSSCG00000013019	MEN1	5.43221	7.00764	-0.36738900000000002	0.0098	0.0364322	5.28306	6.7984	-0.363819	0.0129	0.0454939	5.64918	8.00447	-0.50276500000000002	0.00045	0.00275466
ENSSSCT00000010927	ENSSSCG00000009971	ZNRF3	1.66921	2.60582	-0.64256999999999997	0.00115	0.0061655	1.6618	2.4149	-0.539215	0.00715	0.02817	1.90711	3.17381	-0.73482400000000003	0.00015	0.00105331
ENSSSCT00000010690	ENSSSCG00000009751	FZD10	4.52122	6.18771	-0.45269300000000001	0.0041	0.0178429	5.07589	7.97126	-0.65114700000000003	5e-05	0.000390001	4.81396	8.16832	-0.76281500000000002	5e-05	0.000390001
ENSSSCT00000011344	ENSSSCG00000021159	-	3.00919	5.62963	-0.90366599999999997	0.0007	0.00403249	9.45707	2.15166	2.1359400000000002	5e-05	0.000390001	4.05753	8.92269	-1.1368799999999999	5e-05	0.000390001
ENSSSCT00000011345	ENSSSCG00000026850	-	3.67588	4.90624	-0.41652899999999998	0.00405	0.0176655	4.92143	2.55059	0.94824799999999998	5e-05	0.000390001	2.01809	15.5778	-2.9484400000000002	5e-05	0.000390001
ENSSSCT00000007621	ENSSSCG00000006956	ZC3H3	3.69182	6.7768	-0.876274	5e-05	0.000390001	4.23956	6.31523	-0.57491899999999996	0.0012	0.00639126	6.19318	8.33474	-0.42845800000000001	0.0057	0.0234171
ENSSSCT00000025766	ENSSSCG00000027691	-	1.44335	2.21137	-0.61551500000000003	0.00725	0.02849	1.46107	2.60908	-0.83651500000000001	0.0002	0.00135838	1.74169	3.57408	-1.0370900000000001	5e-05	0.000390001
ENSSSCT00000001011	ENSSSCG00000000926	CEP290	10.5561	7.44479	0.503776	0.0003	0.00193717	9.89917	7.14668	0.47003499999999998	0.00125	0.00661876	9.91962	7.06513	0.48956899999999998	0.0007	0.00403249
ENSSSCT00000025206	ENSSSCG00000029430	-	1.30484	1.8692	-0.51854999999999996	0.0058	0.023753	1.78926	2.52535	-0.49712400000000001	0.0038	0.0167589	1.68659	2.61418	-0.63224599999999997	0.00035	0.00221629
ENSSSCT00000036607	ENSSSCG00000016448	KCNH2	2.48347	3.81563	-0.61956299999999997	0.0015	0.00772304	2.39386	3.44652	-0.52580499999999997	0.01225	0.0436438	2.11661	3.40513	-0.68595399999999995	0.0016	0.00815591
ENSSSCT00000008315	ENSSSCG00000007576	FOXK1	4.61419	6.9579	-0.59257599999999999	0.00045	0.00275466	4.51128	8.3813	-0.89363800000000004	5e-05	0.000390001	5.95307	11.04	-0.89103200000000005	5e-05	0.000390001
ENSSSCT00000023524	ENSSSCG00000023204	AXIN1	8.54465	11.4746	-0.42534899999999998	0.00125	0.00661876	7.08935	11.7938	-0.73430899999999999	5e-05	0.000390001	9.12403	13.764	-0.59315799999999996	5e-05	0.000390001
ENSSSCT00000025531	ENSSSCG00000025712	-	0.438459	1.18955	-1.4399	5e-05	0.000390001	1.53419	2.08027	-0.43929699999999999	0.01085	0.0395569	1.83364	5.04666	-1.46062	5e-05	0.000390001
ENSSSCT00000022922	ENSSSCG00000020929	-	27.6276	20.8149	0.40849200000000002	0.00165	0.00837151	36.0061	22.961	0.64905599999999997	5e-05	0.000390001	35.033	24.6732	0.50577099999999997	5e-05	0.000390001
ENSSSCT00000008290	ENSSSCG00000007558	-	3.01264	4.97879	-0.72476499999999999	5e-05	0.000390001	3.20959	5.04325	-0.65196500000000002	5e-05	0.000390001	2.9885	5.95237	-0.99404499999999996	5e-05	0.000390001
ENSSSCT00000008295	ENSSSCG00000007563	BRAT1	2.4531	3.41436	-0.47700799999999999	0.00265	0.0124189	2.16132	3.09913	-0.51995100000000005	0.0018	0.00900765	2.66944	4.15589	-0.63861999999999997	5e-05	0.000390001
ENSSSCT00000016642	ENSSSCG00000015273	-	37.0955	46.9905	-0.34112599999999998	0.00385	0.0169413	34.1181	42.3173	-0.31070999999999999	0.00755	0.0294423	55.3157	45.1414	0.293236	0.01205	0.0430816
ENSSSCT00000001096	ENSSSCG00000001004	SLC22A23	1.28528	2.3943	-0.89752200000000004	0.00015	0.00105331	1.40978	2.46337	-0.80516299999999996	0.0005	0.00301686	1.928	2.87235	-0.57512600000000003	0.00565	0.0232482
ENSSSCT00000006473	ENSSSCG00000005894	-	1.53915	2.84648	-0.887046	5e-05	0.000390001	1.80796	2.71128	-0.58461099999999999	0.0003	0.00193717	1.39945	2.28282	-0.70595399999999997	0.0001	0.000732347
ENSSSCT00000011916	ENSSSCG00000010892	KCNT2	3.36973	2.43357	0.469557	0.0011	0.00593672	1.60228	1.00625	0.67113599999999995	5e-05	0.000390001	2.39631	0.768914	1.63992	5e-05	0.000390001
ENSSSCT00000019079	ENSSSCG00000017525	-	31.5655	42.1808	-0.418236	0.00075	0.00427739	32.6736	43.2719	-0.40530500000000003	0.0012	0.00639126	39.3257	54.0962	-0.46005299999999999	0.00015	0.00105331
ENSSSCT00000028854	ENSSSCG00000022162	RAB11FIP5	1.25337	1.89291	-0.59479300000000002	0.0004	0.00248832	1.35709	2.51126	-0.88789399999999996	5e-05	0.000390001	1.15917	2.61181	-1.1719599999999999	5e-05	0.000390001
ENSSSCT00000022570	ENSSSCG00000020971	HIST1H2AL	234.181	142.991	0.71169400000000005	5e-05	0.000390001	170.096	225.727	-0.40822999999999998	0.0025	0.0118458	63.1489	220.073	-1.80115	5e-05	0.000390001
ENSSSCT00000001114	ENSSSCG00000001021	RREB1	3.7865	5.60909	-0.56690200000000002	0.00025	0.00165345	4.23303	7.05854	-0.73767899999999997	5e-05	0.000390001	6.17131	7.96032	-0.36725000000000002	0.01385	0.0481603
ENSSSCT00000032071	ENSSSCG00000030198	-	6.4341	4.54886	0.50023399999999996	0.00205	0.0100368	7.85554	3.85445	1.02719	5e-05	0.000390001	12.4155	6.3295	0.971974	5e-05	0.000390001
ENSSSCT00000008534	ENSSSCG00000007786	RNF40	16.1342	21.3543	-0.40440199999999998	0.0007	0.00403249	14.1394	17.9706	-0.345918	0.00495	0.0208314	15.7498	20.1344	-0.35433300000000001	0.0035	0.0156522
ENSSSCT00000007196	ENSSSCG00000006568	DENND4B	2.12904	3.16807	-0.57339899999999999	0.00025	0.00165345	2.40817	4.34095	-0.85007500000000003	5e-05	0.000390001	3.97224	6.49919	-0.71030700000000002	5e-05	0.000390001
ENSSSCT00000030643	ENSSSCG00000029624	TADA2B	9.91835	12.9364	-0.38326399999999999	0.01195	0.0427897	8.76124	12.7148	-0.53730500000000003	0.00075	0.00427739	8.57055	14.6454	-0.77298800000000001	5e-05	0.000390001
ENSSSCT00000008216	ENSSSCG00000007504	RBM38	6.52987	9.70886	-0.57224600000000003	5e-05	0.000390001	6.23425	9.26661	-0.57182699999999997	5e-05	0.000390001	5.35753	13.9957	-1.38534	5e-05	0.000390001
ENSSSCT00000012857	ENSSSCG00000011746	SKIL	33.7745	25.1531	0.42519499999999999	0.00015	0.00105331	25.0431	18.5885	0.43000500000000003	0.00035	0.00221629	21.9279	16.9716	0.36964599999999997	0.0017	0.00858402
ENSSSCT00000015441	ENSSSCG00000014137	HAPLN1	11.9095	5.41949	1.1358900000000001	5e-05	0.000390001	7.70971	5.71471	0.43199599999999999	0.00155	0.00793791	20.3671	16.5236	0.30171500000000001	0.01215	0.0433653
ENSSSCT00000014714	ENSSSCG00000013469	ZNF555	8.06487	5.15839	0.644729	0.0001	0.000732347	9.92512	6.0303	0.71885600000000005	5e-05	0.000390001	4.23919	5.72134	-0.432564	0.0122	0.0435008
ENSSSCT00000030494	ENSSSCG00000029885	IREB2	26.1832	19.9345	0.393372	0.0009	0.00500567	24.49	19.3323	0.34117700000000001	0.00365	0.0162016	21.4764	17.0555	0.332511	0.00535	0.0222159
ENSSSCT00000007788	ENSSSCG00000007116	CD93	21.7245	30.5383	-0.49129699999999998	5e-05	0.000390001	32.585	44.8184	-0.45988600000000002	0.00015	0.00105331	43.4295	69.4379	-0.67704799999999998	5e-05	0.000390001
ENSSSCT00000019525	ENSSSCG00000017941	-	3.97914	5.33204	-0.42222999999999999	0.00125	0.00661876	3.80017	5.79749	-0.60936500000000005	5e-05	0.000390001	4.29286	7.32217	-0.77033300000000005	5e-05	0.000390001
ENSSSCT00000019569	ENSSSCG00000017983	PER1	0.904076	1.97565	-1.12781	0.00475	0.0201317	1.02303	2.01771	-0.97987400000000002	0.00145	0.00750357	0.835256	1.95849	-1.2294499999999999	0.01005	0.0371678
ENSSSCT00000018386	ENSSSCG00000016882	PARP8	9.0852	5.9175	0.61853000000000002	5e-05	0.000390001	6.67384	5.18508	0.364151	0.0032	0.0145339	4.51266	3.52564	0.35609000000000002	0.0055	0.0227357
ENSSSCT00000003432	ENSSSCG00000003093	SYMPK	5.10439	6.98151	-0.45179999999999998	0.0004	0.00248832	4.72558	6.65769	-0.494529	0.00015	0.00105331	5.55334	8.0795	-0.54091100000000003	5e-05	0.000390001
ENSSSCT00000018693	ENSSSCG00000017169	SEC14L1	13.2512	23.9002	-0.85090500000000002	5e-05	0.000390001	13.7586	22.2867	-0.695851	5e-05	0.000390001	14.3205	20.7592	-0.53566199999999997	0.0001	0.000732347
ENSSSCT00000013647	ENSSSCG00000012480	TNMD	827.681	541.466	0.61220300000000005	5e-05	0.000390001	368.464	77.8515	2.2427299999999999	5e-05	0.000390001	293.268	64.8377	2.1773099999999999	5e-05	0.000390001
ENSSSCT00000000314	ENSSSCG00000000293	ITGA5	25.8971	37.6803	-0.54102300000000003	5e-05	0.000390001	19.5353	30.8078	-0.65721700000000005	5e-05	0.000390001	26.1651	34.1796	-0.385492	0.00105	0.00570507
ENSSSCT00000013353	ENSSSCG00000012207	-	205.923	502.522	-1.28708	0.003	0.0137741	466.274	245.008	0.92834899999999998	0.0049	0.0206626	651.742	372.526	0.80695899999999998	0.0032	0.0145339
ENSSSCT00000018462	ENSSSCG00000016954	ERBB2IP	112.12	84.906	0.40110099999999999	0.00095	0.00524071	107.365	82.4979	0.38008900000000001	0.0091	0.0342937	93.2851	65.2143	0.51645799999999997	0.00115	0.0061655
ENSSSCT00000015733	ENSSSCG00000014395	PCDH12	4.12862	5.22194	-0.33892600000000001	0.0145	0.049978	6.15644	8.3647	-0.44221700000000003	0.0006	0.00353533	8.39866	12.9334	-0.62287300000000001	5e-05	0.000390001
ENSSSCT00000015735	ENSSSCG00000014397	SPRY4	2.40359	5.08587	-1.0812999999999999	0.00025	0.00165345	2.00716	3.84965	-0.93956799999999996	0.0012	0.00639126	2.72027	4.26477	-0.64871599999999996	0.0096	0.035822
ENSSSCT00000003572	ENSSSCG00000003216	POLD1	10.5384	7.6713	0.45811099999999999	0.0005	0.00301686	6.52059	8.9725	-0.460507	0.0002	0.00135838	5.9716	8.79356	-0.55832999999999999	5e-05	0.000390001
ENSSSCT00000007479	ENSSSCG00000006828	ATXN7L2	4.04419	5.25788	-0.37863000000000002	0.01265	0.0447767	3.99631	5.3566	-0.422649	0.0064	0.0257482	4.07393	5.86493	-0.52569399999999999	0.00065	0.00378541
ENSSSCT00000027105	ENSSSCG00000021333	-	3.33529	4.98392	-0.57946600000000004	0.00095	0.00524071	3.22642	5.02705	-0.63977700000000004	0.00055	0.00327808	2.35257	5.33063	-1.18007	5e-05	0.000390001
ENSSSCT00000019677	ENSSSCG00000018082	COX3	806.441	2372.76	-1.5569200000000001	5e-05	0.000390001	1107.26	3796.49	-1.7776700000000001	5e-05	0.000390001	1802.84	1334.68	0.43377599999999999	0.00605	0.0245992
ENSSSCT00000008712	ENSSSCG00000007949	SRL	82.7412	111.616	-0.43186799999999997	0.0002	0.00135838	122.025	163.135	-0.41888900000000001	0.00015	0.00105331	111.866	201.944	-0.85218499999999997	5e-05	0.000390001
ENSSSCT00000008717	ENSSSCG00000007954	SLX4	1.28969	1.78214	-0.46658899999999998	0.0048	0.0203123	1.01955	1.4585	-0.51654599999999995	0.00455	0.0194272	0.963	1.40062	-0.54045900000000002	0.0024	0.0114514
ENSSSCT00000000081	ENSSSCG00000000075	MKL1	2.48915	4.26711	-0.77760799999999997	5e-05	0.000390001	2.49733	5.21337	-1.0618300000000001	5e-05	0.000390001	5.09447	6.89322	-0.43624600000000002	0.00265	0.0124189
ENSSSCT00000016143	ENSSSCG00000014792	STIM1	3.40379	5.63743	-0.72789599999999999	0.0051	0.0213553	5.09134	8.57816	-0.75262300000000004	5e-05	0.000390001	9.42996	13.7535	-0.54447599999999996	0.00015	0.00105331
ENSSSCT00000008553	ENSSSCG00000007805	ATP2A1	14.4385	19.5347	-0.43611299999999997	0.0055	0.0227357	25.0929	36.1129	-0.52523600000000004	0.00015	0.00105331	118.475	153.531	-0.373942	0.0021	0.0102426
ENSSSCT00000008552	ENSSSCG00000007804	SH2B1	3.16345	5.00292	-0.66127100000000005	5e-05	0.000390001	4.22867	5.91717	-0.48470299999999999	0.00055	0.00327808	5.23264	9.1786	-0.81073600000000001	5e-05	0.000390001
ENSSSCT00000013875	ENSSSCG00000022484	CH242-228L8.2	13.1719	18.0156	-0.451789	0.00705	0.0278548	10.7906	16.9217	-0.64910900000000005	0.0002	0.00135838	10.9184	21.2124	-0.95813899999999996	5e-05	0.000390001
ENSSSCT00000014058	ENSSSCG00000012862	OSBPL5	3.78301	5.79973	-0.61645099999999997	5e-05	0.000390001	3.14637	5.4524	-0.79320299999999999	5e-05	0.000390001	3.55361	5.74714	-0.69355800000000001	5e-05	0.000390001
ENSSSCT00000002932	ENSSSCG00000002642	CDH15	39.0758	51.8967	-0.40937000000000001	0.0006	0.00353533	48.0434	69.5149	-0.53298500000000004	5e-05	0.000390001	43.7288	87.7618	-1.00501	5e-05	0.000390001
ENSSSCT00000002938	ENSSSCG00000002648	CBFA2T3	2.53565	3.60948	-0.50943400000000005	0.00145	0.00750357	2.86181	3.89085	-0.443158	0.00375	0.0165716	2.63864	4.87236	-0.88482899999999998	5e-05	0.000390001
ENSSSCT00000030262	ENSSSCG00000030498	-	126.422	92.7587	0.44669500000000001	0.0011	0.00593672	100.463	30.6231	1.7139800000000001	5e-05	0.000390001	99.6249	36.3775	1.45346	5e-05	0.000390001
ENSSSCT00000023659	ENSSSCG00000024341	USP20	1.6083	2.85816	-0.82954799999999995	5e-05	0.000390001	1.90441	2.66605	-0.48536099999999999	0.0023	0.0110531	2.2157	4.09192	-0.88501099999999999	5e-05	0.000390001
ENSSSCT00000017173	ENSSSCG00000015772	AGA	12.1597	7.35223	0.72585299999999997	5e-05	0.000390001	11.1888	7.84752	0.51175000000000004	0.00025	0.00165345	12.4645	8.24786	0.59573500000000001	5e-05	0.000390001
ENSSSCT00000013782	ENSSSCG00000012603	-	23.2742	18.0482	0.36686999999999997	0.0031	0.0141587	20.5557	15.2899	0.42696200000000001	0.0004	0.00248832	16.7437	12.3429	0.43994100000000003	0.00105	0.00570507
ENSSSCT00000024535	ENSSSCG00000025406	PIK3C2A	18.6426	14.5068	0.361869	0.00315	0.0143465	16.4565	13.3635	0.30035800000000001	0.01365	0.0476152	15.1897	11.2397	0.43448999999999999	0.0003	0.00193717
ENSSSCT00000028187	ENSSSCG00000022890	ARL5A	62.3619	47.5597	0.39092300000000002	0.00145	0.00750357	64.566	48.8401	0.40270800000000001	0.00095	0.00524071	75.7952	43.7927	0.79141700000000004	5e-05	0.000390001
ENSSSCT00000005050	ENSSSCG00000004571	-	31.1797	41.8069	-0.42313299999999998	0.0009	0.00500567	36.0914	46.0498	-0.35153800000000002	0.00565	0.0232482	45.58	61.548	-0.43330999999999997	0.0005	0.00301686
ENSSSCT00000015675	ENSSSCG00000014347	PROB1	11.5828	16.3114	-0.49389300000000003	0.00015	0.00105331	10.4872	18.7243	-0.83627600000000002	5e-05	0.000390001	9.34283	19.7202	-1.07775	5e-05	0.000390001
ENSSSCT00000004793	ENSSSCG00000004337	MANEA	8.01578	6.06981	0.40119199999999999	0.00435	0.0187311	9.64065	6.60125	0.54639199999999999	0.0001	0.000732347	9.13668	6.42125	0.50881600000000005	0.0001	0.000732347
ENSSSCT00000004792	ENSSSCG00000004336	EPHA7	16.5762	9.75739	0.76454200000000005	5e-05	0.000390001	10.2234	6.70493	0.60858100000000004	5e-05	0.000390001	8.44474	4.71886	0.83961600000000003	5e-05	0.000390001
ENSSSCT00000013092	ENSSSCG00000011965	-	22.4877	12.3423	0.86552899999999999	5e-05	0.000390001	16.8952	10.189	0.72959499999999999	5e-05	0.000390001	15.3374	9.03914	0.76279200000000003	5e-05	0.000390001
ENSSSCT00000004800	ENSSSCG00000004344	-	8.1019	5.68307	0.51158999999999999	0.0002	0.00135838	5.82719	4.32286	0.43081399999999997	0.0032	0.0145339	4.40261	3.33029	0.40271200000000001	0.00755	0.0294423
ENSSSCT00000000008	ENSSSCG00000000007	TRMU	2.23225	3.12083	-0.48343199999999997	0.00505	0.0211818	2.3686	3.19873	-0.43346800000000002	0.0082	0.0314988	2.6047	4.23827	-0.70235800000000004	5e-05	0.000390001
ENSSSCT00000002098	ENSSSCG00000001873	-	8.02169	12.1997	-0.60486700000000004	5e-05	0.000390001	7.48805	12.1096	-0.69349400000000005	5e-05	0.000390001	10.1791	15.7083	-0.625919	5e-05	0.000390001
ENSSSCT00000018033	ENSSSCG00000016563	-	4.14677	2.61842	0.66329400000000005	5e-05	0.000390001	4.3804	2.75637	0.66829000000000005	0.0001	0.000732347	3.25339	2.43349	0.41891499999999998	0.0107	0.0391098
ENSSSCT00000022705	ENSSSCG00000030298	-	60.3423	32.8994	0.87510699999999997	5e-05	0.000390001	5.23635	28.9085	-2.4648599999999998	5e-05	0.000390001	3.59679	36.385	-3.3385600000000002	5e-05	0.000390001
ENSSSCT00000004602	ENSSSCG00000004163	BCLAF1	93.0115	68.5831	0.439556	0.00025	0.00165345	83.7787	61.0557	0.45645799999999997	5e-05	0.000390001	73.9796	54.2976	0.44623800000000002	0.0003	0.00193717
ENSSSCT00000033976	ENSSSCG00000014920	FZD4	16.8919	23.6793	-0.487292	0.00015	0.00105331	15.8083	20.5521	-0.37861	0.0017	0.00858402	21.9733	16.9296	0.37620700000000001	0.0015	0.00772304
ENSSSCT00000023942	ENSSSCG00000023045	BAHCC1	1.3085	1.83798	-0.49020399999999997	0.001	0.00547447	1.19392	1.69204	-0.50304899999999997	0.001	0.00547447	1.32901	1.8507	-0.47771400000000003	0.00145	0.00750357
ENSSSCT00000012740	ENSSSCG00000011640	TF	0.264095	0.596538	-1.1755599999999999	0.00435	0.0187311	0.866111	2.33336	-1.4297800000000001	5e-05	0.000390001	6.67799	1.32573	2.33263	5e-05	0.000390001
ENSSSCT00000019026	ENSSSCG00000017475	RARA	13.0024	17.1802	-0.401976	0.00525	0.0218616	8.06267	13.0685	-0.69676199999999999	5e-05	0.000390001	9.39722	12.8202	-0.44811400000000001	0.00285	0.013196
ENSSSCT00000001147	ENSSSCG00000001053	TBC1D7	11.9734	19.3176	-0.69008400000000003	5e-05	0.000390001	12.8364	16.3942	-0.35294700000000001	0.0106	0.0388171	12.9369	16.6135	-0.36086299999999999	0.00795	0.0307079
ENSSSCT00000028216	ENSSSCG00000024107	-	569.559	933.409	-0.71266399999999996	5e-05	0.000390001	630.207	1851.1	-1.5544800000000001	5e-05	0.000390001	554.102	895.416	-0.69240800000000002	5e-05	0.000390001
ENSSSCT00000009152	ENSSSCG00000008358	ACTR2	82.4885	66.9054	0.30207200000000001	0.011	0.0400017	73.984	55.8162	0.406528	0.00045	0.00275466	59.6621	47.2511	0.33646700000000002	0.00415	0.0180222
ENSSSCT00000015786	ENSSSCG00000014440	-	4.76004	6.88867	-0.53325100000000003	0.0001	0.000732347	5.29665	7.96909	-0.58933599999999997	5e-05	0.000390001	6.88683	9.37603	-0.445137	0.00125	0.00661876
ENSSSCT00000000410	ENSSSCG00000000382	-	2.48861	1.33822	0.89502899999999996	5e-05	0.000390001	3.3588	1.3381	1.3277699999999999	5e-05	0.000390001	4.33864	1.56998	1.4664999999999999	5e-05	0.000390001
ENSSSCT00000000419	ENSSSCG00000028808	-	424.61	702.554	-0.72646999999999995	5e-05	0.000390001	220.039	386.834	-0.81395499999999998	5e-05	0.000390001	49.3531	163.738	-1.73017	5e-05	0.000390001
ENSSSCT00000022979	ENSSSCG00000029570	-	29.2931	37.7205	-0.364788	0.0021	0.0102426	26.3394	34.4785	-0.38847399999999999	0.00095	0.00524071	29.0901	38.9693	-0.42181200000000002	0.00015	0.00105331
ENSSSCT00000002660	ENSSSCG00000002392	IRF2BPL	4.87663	7.42077	-0.60568500000000003	0.0001	0.000732347	4.22673	6.64262	-0.65221200000000001	5e-05	0.000390001	5.71028	9.53387	-0.73950099999999996	5e-05	0.000390001
ENSSSCT00000023759	ENSSSCG00000028172	FAM78A	10.7966	13.4964	-0.321992	0.00885	0.0335196	8.29803	11.3231	-0.44842900000000002	0.00055	0.00327808	12.4151	17.8397	-0.52299399999999996	5e-05	0.000390001
ENSSSCT00000029505	ENSSSCG00000025582	PXDC1	9.78368	12.7477	-0.38178899999999999	0.00865	0.0329082	8.31642	12.872	-0.63020600000000004	0.0001	0.000732347	11.5876	18.0441	-0.63894200000000001	5e-05	0.000390001
ENSSSCT00000011060	ENSSSCG00000010099	-	2.2974	3.4853	-0.60128000000000004	0.002	0.00983706	1.16211	2.69624	-1.2141999999999999	5e-05	0.000390001	0.514179	1.93394	-1.9112	5e-05	0.000390001
ENSSSCT00000012867	ENSSSCG00000011756	NLGN1	2.49703	1.36356	0.87283100000000002	5e-05	0.000390001	1.09438	0.432946	1.33785	5e-05	0.000390001	0.880168	0.273304	1.68727	5e-05	0.000390001
ENSSSCT00000011504	ENSSSCG00000010514	RRP12	4.46965	7.20081	-0.687998	5e-05	0.000390001	5.17481	7.31515	-0.49938100000000002	0.0003	0.00193717	4.45798	7.75463	-0.79866800000000004	5e-05	0.000390001
ENSSSCT00000015432	ENSSSCG00000014128	CKMT2	15.4779	21.3187	-0.46191500000000002	0.00055	0.00327808	29.0634	15.1799	0.93704500000000002	5e-05	0.000390001	15.1294	23.7279	-0.649231	5e-05	0.000390001
ENSSSCT00000031734	ENSSSCG00000022317	SLC38A10	13.9156	17.2172	-0.30714900000000001	0.0104	0.0382235	12.6339	16.0118	-0.34183999999999998	0.00445	0.0190787	13.0818	17.4866	-0.41869600000000001	0.00045	0.00275466
ENSSSCT00000000207	ENSSSCG00000000194	TUBA1C	26.3548	58.1356	-1.1413599999999999	5e-05	0.000390001	22.7878	38.5245	-0.75751299999999999	5e-05	0.000390001	54.4601	110.694	-1.0233099999999999	5e-05	0.000390001
ENSSSCT00000032273	ENSSSCG00000028527	TNKS1BP1	9.50469	14.8724	-0.64592799999999995	5e-05	0.000390001	12.5021	18.125	-0.535806	5e-05	0.000390001	17.2177	23.1051	-0.42431600000000003	0.0002	0.00135838
ENSSSCT00000022781	ENSSSCG00000029616	FAAP100	5.6044	8.08535	-0.52875099999999997	0.0001	0.000732347	5.6528	8.44304	-0.57879599999999998	5e-05	0.000390001	6.86735	10.6271	-0.62992000000000004	5e-05	0.000390001
ENSSSCT00000022782	ENSSSCG00000000612	ATF7IP	16.2434	12.5572	0.371338	0.00165	0.00837151	14.293	11.509	0.31254100000000001	0.00895	0.0338334	16.9625	11.9611	0.50400500000000004	5e-05	0.000390001
ENSSSCT00000025780	ENSSSCG00000029039	-	8.6936	5.44207	0.67579699999999998	5e-05	0.000390001	4.03674	3.08512	0.38786599999999999	0.00385	0.0169413	3.3542	2.25843	0.57064400000000004	0.0002	0.00135838
ENSSSCT00000023491	ENSSSCG00000021860	-	162.41	242.841	-0.58037099999999997	0.0002	0.00135838	290.924	78.7075	1.8860699999999999	5e-05	0.000390001	88.926	51.837	0.77862200000000004	5e-05	0.000390001
ENSSSCT00000005120	ENSSSCG00000004635	SPPL2A	31.1763	24.2278	0.363784	0.00195	0.00962617	32.371	23.6964	0.45003199999999999	5e-05	0.000390001	25.7329	20.7456	0.310809	0.0097	0.0361243
ENSSSCT00000003405	ENSSSCG00000003068	SMG9	1.09887	2.00814	-0.86983600000000005	5e-05	0.000390001	1.24549	2.49107	-1.0000500000000001	5e-05	0.000390001	1.59605	2.21509	-0.47286499999999998	0.01385	0.0481603
ENSSSCT00000007891	ENSSSCG00000007211	ZCCHC3	17.0452	26.6158	-0.64291200000000004	5e-05	0.000390001	18.1097	23.3768	-0.36831000000000003	0.0078	0.0302262	18.2143	27.249	-0.58113099999999995	5e-05	0.000390001
ENSSSCT00000006309	ENSSSCG00000005738	RALGDS	9.03396	11.574	-0.35745900000000003	0.0058	0.023753	8.83553	13.6703	-0.62965599999999999	5e-05	0.000390001	11.2429	14.7016	-0.386965	0.0018	0.00900765
ENSSSCT00000033061	ENSSSCG00000026301	RAP2C	42.6473	30.9012	0.46478900000000001	0.0031	0.0141587	40.3337	29.067	0.472605	0.0009	0.00500567	30.5268	20.7638	0.55600400000000005	0.0001	0.000732347
ENSSSCT00000033068	ENSSSCG00000010816	TGFB2	70.8419	54.4154	0.38058900000000001	0.0055	0.0227357	63.7749	46.9669	0.44134299999999999	0.00225	0.0108482	56.0226	35.2152	0.66980899999999999	5e-05	0.000390001
ENSSSCT00000004480	ENSSSCG00000004052	FNDC1	25.2086	31.328	-0.31353500000000001	0.0102	0.0376256	32.0346	51.7798	-0.69276000000000004	5e-05	0.000390001	71.5465	55.7234	0.36059799999999997	0.00265	0.0124189
ENSSSCT00000002650	ENSSSCG00000002383	FOS	9.39151	16.2096	-0.78742100000000004	5e-05	0.000390001	15.4483	35.8388	-1.21408	5e-05	0.000390001	6.89962	53.2704	-2.94875	5e-05	0.000390001
ENSSSCT00000000491	ENSSSCG00000000455	LRIG3	50.799	37.3566	0.44343900000000003	0.0002	0.00135838	26.6004	21.5928	0.3009	0.00965	0.0359743	23.6357	17.1935	0.45910400000000001	5e-05	0.000390001
ENSSSCT00000000492	ENSSSCG00000000456	SLC16A7	5.02965	3.50645	0.52044800000000002	0.0002	0.00135838	6.46869	5.1205	0.33718900000000002	0.01065	0.0389624	8.74269	4.51692	0.95273699999999995	5e-05	0.000390001
ENSSSCT00000004978	ENSSSCG00000004506	CTIF	3.28534	4.49477	-0.45220300000000002	0.00085	0.0047654	3.57633	4.89782	-0.45366000000000001	0.0009	0.00500567	4.98132	7.99783	-0.68308100000000005	5e-05	0.000390001
ENSSSCT00000031984	ENSSSCG00000030095	ZBTB16	1.2115	2.79756	-1.2073799999999999	0.0001	0.000732347	1.10106	2.44849	-1.15299	0.0004	0.00248832	1.58428	3.03933	-0.93993000000000004	0.0003	0.00193717
ENSSSCT00000017273	ENSSSCG00000015862	LIMS2	8.54684	12.426	-0.53990499999999997	0.00025	0.00165345	24.0464	31.7267	-0.39987699999999998	0.002	0.00983706	28.3022	41.7207	-0.55984900000000004	5e-05	0.000390001
ENSSSCT00000029822	ENSSSCG00000023378	ZNF316	8.38281	11.9536	-0.51193999999999995	0.0001	0.000732347	6.99712	10.3797	-0.56893199999999999	5e-05	0.000390001	7.65516	11.6528	-0.60617600000000005	5e-05	0.000390001
ENSSSCT00000013987	ENSSSCG00000012795	IRAK1	5.21688	8.94538	-0.77795700000000001	5e-05	0.000390001	4.4339	6.66812	-0.58870400000000001	5e-05	0.000390001	4.90877	7.04216	-0.52065700000000004	0.0004	0.00248832
ENSSSCT00000014297	ENSSSCG00000013079	DAGLA	1.30544	2.1748	-0.736348	5e-05	0.000390001	1.61481	2.71027	-0.74707100000000004	5e-05	0.000390001	1.92566	2.77611	-0.52771199999999996	0.0004	0.00248832
ENSSSCT00000013218	ENSSSCG00000012084	PRDM15	1.93574	2.48086	-0.35795300000000002	0.0128	0.0452032	1.81158	2.47329	-0.44918400000000003	0.0025	0.0118458	1.97316	2.56729	-0.37973699999999999	0.0083	0.0318119
ENSSSCT00000003974	ENSSSCG00000003579	AHDC1	4.44275	7.4702	-0.749695	5e-05	0.000390001	5.88085	10.1106	-0.781779	5e-05	0.000390001	11.4088	17.0858	-0.58264700000000003	5e-05	0.000390001
ENSSSCT00000007261	ENSSSCG00000006627	ZNF687	4.83133	7.12717	-0.56091100000000005	0.0001	0.000732347	5.11204	7.20164	-0.49442599999999998	0.00025	0.00165345	5.59791	7.60488	-0.44203700000000001	0.00125	0.00661876
ENSSSCT00000015918	ENSSSCG00000014568	ST5	5.47912	8.09004	-0.56220400000000004	5e-05	0.000390001	6.12786	9.56955	-0.643069	5e-05	0.000390001	7.06641	10.5692	-0.58081199999999999	5e-05	0.000390001
ENSSSCT00000000280	ENSSSCG00000000261	IGFBP6	44.4534	67.6817	-0.60647300000000004	5e-05	0.000390001	77.9862	117.966	-0.59707699999999997	5e-05	0.000390001	87.3407	122.962	-0.49348500000000001	5e-05	0.000390001
ENSSSCT00000000282	ENSSSCG00000000263	TNS2	2.99506	4.44074	-0.56821500000000003	0.0001	0.000732347	3.2842	6.22924	-0.923516	5e-05	0.000390001	6.69057	9.57494	-0.51713299999999995	0.0001	0.000732347
ENSSSCT00000003020	ENSSSCG00000002726	MTSS1L	6.66251	10.8052	-0.69758699999999996	5e-05	0.000390001	8.27791	13.9325	-0.75111600000000001	5e-05	0.000390001	10.6895	15.1008	-0.49843199999999999	0.00035	0.00221629
ENSSSCT00000006617	ENSSSCG00000006029	-	12.1295	8.79333	0.46403899999999998	0.00295	0.01358	10.1052	5.39516	0.90535900000000002	5e-05	0.000390001	11.4891	4.38349	1.39012	5e-05	0.000390001
ENSSSCT00000034816	ENSSSCG00000012766	BGN	28.6427	36.0304	-0.33104800000000001	0.0125	0.0443512	31.4011	39.7925	-0.34168199999999999	0.00755	0.0294423	74.0031	48.0746	0.62231000000000003	5e-05	0.000390001
ENSSSCT00000018663	ENSSSCG00000017143	CEP131	2.30601	3.60235	-0.64353700000000003	0.00015	0.00105331	3.16407	4.38996	-0.47242499999999998	0.00095	0.00524071	2.59425	4.06859	-0.64921200000000001	5e-05	0.000390001
ENSSSCT00000023351	ENSSSCG00000025610	AGAP3	9.44618	13.104	-0.47220299999999998	0.00415	0.0180222	12.0847	17.0278	-0.49470599999999998	5e-05	0.000390001	11.531	19.9608	-0.79165200000000002	5e-05	0.000390001
ENSSSCT00000011469	ENSSSCG00000010481	LGI1	8.22418	6.04769	0.44348599999999999	0.0019	0.00941954	7.46923	5.66374	0.39920499999999998	0.00705	0.0278548	3.83299	2.32297	0.722499	5e-05	0.000390001
ENSSSCT00000006075	ENSSSCG00000005524	DAB2IP	6.18271	9.4432	-0.61103600000000002	5e-05	0.000390001	7.17655	10.2627	-0.51605000000000001	5e-05	0.000390001	8.14772	10.8553	-0.41392699999999999	0.00195	0.00962617
ENSSSCT00000002945	ENSSSCG00000002654	FBXO31	9.94884	13.1644	-0.40404400000000001	0.00385	0.0169413	10.0213	13.4309	-0.42249199999999998	0.00225	0.0108482	14.4597	19.9716	-0.46590999999999999	0.0003	0.00193717
ENSSSCT00000002947	ENSSSCG00000002656	ZCCHC14	5.04919	7.90131	-0.64603900000000003	5e-05	0.000390001	4.69942	7.77145	-0.72570000000000001	5e-05	0.000390001	6.51851	9.27108	-0.50819599999999998	0.00015	0.00105331
ENSSSCT00000002238	ENSSSCG00000002000	IPO4	12.9588	16.9782	-0.38974799999999998	0.003	0.0137741	10.2659	14.4765	-0.49585099999999999	0.00015	0.00105331	8.04347	12.7541	-0.66506699999999996	5e-05	0.000390001
ENSSSCT00000030183	ENSSSCG00000021289	GAK	4.69512	7.31626	-0.63994399999999996	5e-05	0.000390001	4.88241	6.76856	-0.47125400000000001	0.0009	0.00500567	5.49588	7.9764	-0.53738600000000003	0.00015	0.00105331
ENSSSCT00000023627	ENSSSCG00000028052	OBSL1	46.9245	70.0334	-0.57770100000000002	5e-05	0.000390001	43.4771	54.7707	-0.33315	0.00555	0.0229074	41.6197	61.2954	-0.55851300000000004	5e-05	0.000390001
ENSSSCT00000026851	ENSSSCG00000027647	-	44.2569	31.8391	0.47510400000000003	0.0049	0.0206626	36.0748	21.1709	0.76890999999999998	5e-05	0.000390001	33.7013	19.3084	0.80357999999999996	5e-05	0.000390001
ENSSSCT00000017753	ENSSSCG00000016302	-	6.9563	9.71406	-0.48175499999999999	0.0004	0.00248832	7.00703	10.3106	-0.55726100000000001	0.0001	0.000732347	6.09676	10.0195	-0.71668900000000002	5e-05	0.000390001
ENSSSCT00000014215	ENSSSCG00000013004	TM7SF2	41.3629	32.8044	0.33445000000000003	0.00625	0.0252588	34.8878	26.4566	0.39909499999999998	0.00125	0.00661876	15.9555	27.757	-0.79879900000000004	5e-05	0.000390001
ENSSSCT00000000036	ENSSSCG00000000034	-	30.1806	40.0104	-0.40675499999999998	0.0006	0.00353533	29.2663	50.3921	-0.78395800000000004	5e-05	0.000390001	22.1503	41.1751	-0.89444599999999996	5e-05	0.000390001
ENSSSCT00000002525	ENSSSCG00000002267	RGMA	12.9611	22.6415	-0.80478799999999995	5e-05	0.000390001	15.2182	27.1527	-0.83530199999999999	5e-05	0.000390001	15.134	30.9917	-1.0340800000000001	5e-05	0.000390001
ENSSSCT00000019355	ENSSSCG00000017783	MYO18A	17.238	24.2922	-0.49490000000000001	0.0001	0.000732347	22.9613	29.9866	-0.38511099999999998	0.00115	0.0061655	30.0213	41.6871	-0.47361500000000001	5e-05	0.000390001
ENSSSCT00000032286	ENSSSCG00000026152	PRKD2	2.21959	3.58073	-0.68996100000000005	5e-05	0.000390001	2.21997	3.66942	-0.72501300000000002	5e-05	0.000390001	3.14283	4.11699	-0.38952799999999999	0.0096	0.035822
ENSSSCT00000036666	ENSSSCG00000010914	NAV1	3.78397	7.8921	-1.0605100000000001	5e-05	0.000390001	3.22532	6.05047	-0.907605	5e-05	0.000390001	3.96569	5.85299	-0.56160399999999999	0.00905	0.0341477
ENSSSCT00000012778	ENSSSCG00000011673	-	33.6284	23.3198	0.52812899999999996	5e-05	0.000390001	25.0741	19.253	0.38111299999999998	0.0069	0.0273728	9.255	19.1992	-1.05274	5e-05	0.000390001
ENSSSCT00000029015	ENSSSCG00000029745	FAM193A	1.76536	2.62198	-0.57069499999999995	0.00085	0.0047654	1.90925	3.12994	-0.71313300000000002	5e-05	0.000390001	2.58798	3.94543	-0.60835700000000004	0.0001	0.000732347
ENSSSCT00000001275	ENSSSCG00000001177	-	900.328	614.183	0.55178199999999999	0.0001	0.000732347	1556.4	1020.06	0.60954799999999998	5e-05	0.000390001	387.258	1721.35	-2.1521699999999999	5e-05	0.000390001
ENSSSCT00000007307	ENSSSCG00000006669	HIST2H2AC	171.212	387.926	-1.18	5e-05	0.000390001	24.3475	51.3086	-1.0754300000000001	5e-05	0.000390001	5.49837	248.339	-5.49716	5e-05	0.000390001
ENSSSCT00000006882	ENSSSCG00000006282	KIFAP3	24.2128	16.9518	0.51433099999999998	5e-05	0.000390001	21.579	16.1727	0.41607300000000003	0.00045	0.00275466	19.4519	14.749	0.39928799999999998	0.00095	0.00524071
ENSSSCT00000016337	ENSSSCG00000014975	CNTN5	7.83101	5.8859	0.411935	0.00225	0.0108482	2.12873	1.42543	0.57859499999999997	0.0015	0.00772304	0.656338	0.300109	1.1289499999999999	0.0005	0.00301686
ENSSSCT00000007682	ENSSSCG00000007019	GPAT4	30.3619	37.7674	-0.31487799999999999	0.00745	0.0291211	25.3324	31.1875	-0.299983	0.0135	0.0471938	26.1618	35.3196	-0.43300499999999997	0.0004	0.00248832
ENSSSCT00000003665	ENSSSCG00000003301	PPP6R1	14.1745	18.7876	-0.40648899999999999	0.0012	0.00639126	14.3415	18.9139	-0.39925100000000002	0.001	0.00547447	12.6616	22.2924	-0.81609299999999996	5e-05	0.000390001
ENSSSCT00000028976	ENSSSCG00000027224	PCBP1	38.6074	48.7342	-0.336059	0.00795	0.0307079	37.861	48.8532	-0.36774099999999998	0.00355	0.015839	67.0478	52.94	0.34083200000000002	0.0071	0.0280145
ENSSSCT00000025638	ENSSSCG00000029493	-	5.06068	3.63935	0.47565000000000002	0.00745	0.0291211	5.70256	4.12051	0.46878399999999998	0.0062	0.0250936	4.83052	2.93608	0.71828899999999996	5e-05	0.000390001
ENSSSCT00000023709	ENSSSCG00000023078	WDR4	3.84845	5.13104	-0.41497200000000001	0.01165	0.0419138	2.83717	3.95443	-0.47901500000000002	0.0073	0.0286445	2.93266	4.2682	-0.54141700000000004	0.00245	0.0116516
ENSSSCT00000027467	ENSSSCG00000025720	-	16.9842	24.8099	-0.54672299999999996	0.0017	0.00858402	55.6172	32.0507	0.79517499999999997	5e-05	0.000390001	44.1926	31.6869	0.47991699999999998	0.00185	0.00921299
ENSSSCT00000005093	ENSSSCG00000004612	RAB27A	2.18639	1.18292	0.88620399999999999	5e-05	0.000390001	1.42953	0.8195	0.802728	0.00035	0.00221629	2.06227	1.21707	0.76081699999999997	5e-05	0.000390001
ENSSSCT00000006497	ENSSSCG00000005917	HSF1	3.83202	5.17045	-0.43218400000000001	0.0116	0.041769	2.97839	5.25111	-0.81809100000000001	5e-05	0.000390001	4.22402	5.69288	-0.43054199999999998	0.0078	0.0302262
ENSSSCT00000003613	ENSSSCG00000003253	-	17.3183	24.0101	-0.47133999999999998	0.00015	0.00105331	18.0091	26.2068	-0.54121799999999998	5e-05	0.000390001	28.4022	37.4245	-0.39797900000000003	0.0013	0.00684486
ENSSSCT00000007729	ENSSSCG00000007058	PLCB4	8.82643	6.06654	0.54095599999999999	0.0001	0.000732347	7.67913	6.11757	0.32798300000000002	0.01085	0.0395569	10.1281	6.94491	0.54433900000000002	5e-05	0.000390001
ENSSSCT00000022755	ENSSSCG00000029228	ZNF276	4.7122	6.43023	-0.44846900000000001	0.0051	0.0213553	4.90718	6.46148	-0.39696900000000002	0.0127	0.0449176	6.28743	8.6675	-0.46314499999999997	0.0021	0.0102426
ENSSSCT00000032580	ENSSSCG00000023296	CENPE	19.3772	15.5953	0.313253	0.008	0.0308673	11.6164	9.04976	0.360207	0.00175	0.00879534	7.77669	6.01038	0.37169999999999997	0.0029	0.013387
ENSSSCT00000017567	ENSSSCG00000016134	FASTKD2	10.9582	8.4706	0.37146899999999999	0.00625	0.0252588	10.0587	7.86	0.35584900000000003	0.01	0.0370191	8.54807	6.52393	0.38985799999999998	0.00625	0.0252588
ENSSSCT00000011248	ENSSSCG00000010276	UNC5B	2.51076	4.10446	-0.709067	5e-05	0.000390001	3.08816	5.51196	-0.835816	5e-05	0.000390001	3.96136	6.61765	-0.74032200000000004	5e-05	0.000390001
ENSSSCT00000003454	ENSSSCG00000003114	DHX34	3.58201	5.16549	-0.528138	0.0003	0.00193717	3.53071	6.03154	-0.77256899999999995	5e-05	0.000390001	3.84449	6.01952	-0.64685899999999996	5e-05	0.000390001
ENSSSCT00000022514	ENSSSCG00000023880	RRP8	5.08036	7.72436	-0.60448400000000002	5e-05	0.000390001	3.67691	5.45949	-0.57027300000000003	5e-05	0.000390001	3.96371	6.76356	-0.77093	5e-05	0.000390001
ENSSSCT00000032354	ENSSSCG00000025858	-	27.1449	37.51	-0.46659499999999998	0.0004	0.00248832	43.4034	27.9023	0.63742399999999999	5e-05	0.000390001	65.5024	38.5014	0.76663599999999998	5e-05	0.000390001
ENSSSCT00000008402	ENSSSCG00000025164	-	5.76775	7.81524	-0.43828099999999998	0.00515	0.0215277	5.32583	7.55185	-0.50382499999999997	0.0018	0.00900765	5.65795	8.96353	-0.66378800000000004	5e-05	0.000390001
ENSSSCT00000033054	ENSSSCG00000030857	LENG8	5.15923	7.17217	-0.47525299999999998	0.0039	0.0171292	5.8547	8.36798	-0.51528499999999999	0.0016	0.00815591	7.07477	11.2324	-0.66690400000000005	5e-05	0.000390001
ENSSSCT00000028240	ENSSSCG00000000778	CPNE8	2.69508	1.8668	0.52975799999999995	0.0015	0.00772304	4.00987	1.97645	1.0206500000000001	5e-05	0.000390001	4.30044	1.45	1.56843	5e-05	0.000390001
ENSSSCT00000005485	ENSSSCG00000004973	UACA	122.522	86.6702	0.49943399999999999	5e-05	0.000390001	119.578	88.9393	0.42705700000000002	0.00045	0.00275466	71.2137	57.3803	0.31159900000000001	0.00765	0.0297611
ENSSSCT00000014686	ENSSSCG00000013442	ABHD17A	49.7115	64.9518	-0.385791	0.0013	0.00684486	52.6496	72.3771	-0.45911000000000002	0.0001	0.000732347	57.8842	89.4056	-0.62719599999999998	5e-05	0.000390001
ENSSSCT00000009103	ENSSSCG00000008312	DYSF	16.4519	22.5384	-0.45413100000000001	5e-05	0.000390001	28.2502	36.2012	-0.35777399999999998	0.0025	0.0118458	35.4631	46.4901	-0.39060499999999998	0.00085	0.0047654
ENSSSCT00000001334	ENSSSCG00000001231	SLA-1	2.84273	6.63242	-1.2222599999999999	5e-05	0.000390001	15.3959	11.03	0.48110399999999998	0.00095	0.00524071	8.15899	23.8247	-1.54599	5e-05	0.000390001
ENSSSCT00000014487	ENSSSCG00000013263	CREB3L1	2.63471	3.71652	-0.49630999999999997	0.00465	0.0197827	2.82273	4.22296	-0.58116100000000004	0.00055	0.00327808	9.59529	6.35671	0.59404699999999999	0.0001	0.000732347
ENSSSCT00000006765	ENSSSCG00000006171	CRISPLD1	46.6107	29.2794	0.67077299999999995	5e-05	0.000390001	21.0145	12.4399	0.756413	5e-05	0.000390001	24.7804	12.6449	0.97063900000000003	5e-05	0.000390001
ENSSSCT00000030660	ENSSSCG00000022301	EIF4EBP1	74.3164	94.0482	-0.339721	0.0071	0.0280145	149.836	185.093	-0.30486000000000002	0.01185	0.0425045	189.275	295.294	-0.64166699999999999	5e-05	0.000390001
ENSSSCT00000015464	ENSSSCG00000014156	ARRDC3	78.2598	42.281	0.88826099999999997	5e-05	0.000390001	114.718	75.8111	0.59760899999999995	5e-05	0.000390001	60.7633	88.7531	-0.54659800000000003	5e-05	0.000390001
ENSSSCT00000014738	ENSSSCG00000013492	APBA3	3.34943	5.16613	-0.62516899999999997	0.0001	0.000732347	3.56422	5.76827	-0.69455	5e-05	0.000390001	3.86528	7.5588	-0.96758599999999995	5e-05	0.000390001
ENSSSCT00000015929	ENSSSCG00000014579	-	12.2378	7.74336	0.66031600000000001	5e-05	0.000390001	8.63975	6.74825	0.35647600000000002	0.0081	0.0311836	5.97016	8.5403	-0.516517	0.0001	0.000732347
ENSSSCT00000003692	ENSSSCG00000003326	PEG3	10.316	16.3856	-0.66753899999999999	5e-05	0.000390001	11.554	17.8292	-0.62585599999999997	5e-05	0.000390001	11.9394	22.5593	-0.91799900000000001	5e-05	0.000390001
ENSSSCT00000010352	ENSSSCG00000009444	OLFM4	0.0499099	0.584021	-3.5486200000000001	0.00535	0.0222159	0.662953	0.375406	0.82045599999999996	0.01035	0.0380732	0.746157	0.068231	3.4509799999999999	0.00015	0.00105331
ENSSSCT00000024857	ENSSSCG00000029723	PHRF1	4.62965	6.77623	-0.54957900000000004	5e-05	0.000390001	4.49042	6.46299	-0.52535299999999996	5e-05	0.000390001	4.75993	8.70433	-0.87079200000000001	5e-05	0.000390001
ENSSSCT00000029367	ENSSSCG00000024676	SRPK3	26.3873	36.9354	-0.48516199999999998	5e-05	0.000390001	53.1553	72.3735	-0.44524999999999998	0.00015	0.00105331	56.7947	119.841	-1.0772900000000001	5e-05	0.000390001
ENSSSCT00000010444	ENSSSCG00000009526	ITGBL1	2.37536	4.53828	-0.93399900000000002	0.00015	0.00105331	12.0236	1.78566	2.7513399999999999	5e-05	0.000390001	11.5638	1.85888	2.6371099999999998	5e-05	0.000390001
ENSSSCT00000008062	ENSSSCG00000007366	MYBL2	5.7614	7.87377	-0.45063599999999998	0.0022	0.0106456	4.24783	6.22876	-0.55221900000000002	0.0004	0.00248832	3.25527	5.29711	-0.70242899999999997	5e-05	0.000390001
ENSSSCT00000001714	ENSSSCG00000001539	PPARD	4.25842	5.60049	-0.395235	0.0056	0.0230791	4.04897	6.66105	-0.71819599999999995	5e-05	0.000390001	5.02026	6.8337	-0.44490600000000002	0.0012	0.00639126
ENSSSCT00000025387	ENSSSCG00000021328	PCSK1N	4.05124	6.76634	-0.74001399999999995	0.0005	0.00301686	4.66299	7.36095	-0.658636	0.0012	0.00639126	6.11988	8.68363	-0.50479399999999996	0.00555	0.0229074
ENSSSCT00000025381	ENSSSCG00000022553	TNRC18	2.28348	4.06377	-0.83158399999999999	0.0001	0.000732347	2.1418	4.34472	-1.02044	5e-05	0.000390001	3.97265	6.06898	-0.61134999999999995	0.00075	0.00427739
ENSSSCT00000032096	ENSSSCG00000022002	-	1.676	3.38891	-1.0158	5e-05	0.000390001	0.906652	3.91451	-2.1102099999999999	5e-05	0.000390001	0.654175	4.86686	-2.8952399999999998	5e-05	0.000390001
ENSSSCT00000008921	ENSSSCG00000008144	NCK2	21.418	37.5934	-0.81165500000000002	5e-05	0.000390001	29.1965	42.3218	-0.53560399999999997	5e-05	0.000390001	27.9597	55.9677	-1.0012399999999999	5e-05	0.000390001
ENSSSCT00000017441	ENSSSCG00000016018	FRZB	8.3155	4.76396	0.80364100000000005	5e-05	0.000390001	9.52627	7.1544	0.413082	0.0018	0.00900765	19.8808	24.7362	-0.315251	0.0095	0.0355168
ENSSSCT00000009725	ENSSSCG00000008882	-	4.06879	269.083	-6.0473100000000004	5e-05	0.000390001	0.688488	200.855	-8.1884999999999994	5e-05	0.000390001	181.971	49.744	1.8711100000000001	5e-05	0.000390001
ENSSSCT00000003555	ENSSSCG00000003200	NUP62	5.99285	8.81756	-0.55713699999999999	0.0008	0.00451951	5.46956	10.1845	-0.89687700000000004	5e-05	0.000390001	5.25827	9.27002	-0.81798499999999996	5e-05	0.000390001
ENSSSCT00000003556	ENSSSCG00000003201	ATF5	2.1534	3.25632	-0.59662300000000001	0.00685	0.027206	2.03579	3.264	-0.68105599999999999	0.00135	0.00706532	2.48618	3.85272	-0.63194600000000001	0.0018	0.00900765
ENSSSCT00000003551	ENSSSCG00000003196	PTOV1	36.076	50.6007	-0.48811599999999999	5e-05	0.000390001	28.4447	41.0514	-0.52927000000000002	5e-05	0.000390001	34.523	49.0505	-0.50670800000000005	0.00015	0.00105331
ENSSSCT00000003552	ENSSSCG00000003197	MED25	3.66239	6.09579	-0.73502800000000001	5e-05	0.000390001	3.42061	5.29481	-0.63032699999999997	5e-05	0.000390001	3.15031	5.95361	-0.91827000000000003	5e-05	0.000390001
ENSSSCT00000026889	ENSSSCG00000023890	ATG2A	1.42379	2.37181	-0.73625099999999999	5e-05	0.000390001	1.53545	2.64193	-0.78293100000000004	5e-05	0.000390001	2.24886	3.09216	-0.459422	0.00155	0.00793791
ENSSSCT00000003355	ENSSSCG00000003021	MEGF8	3.98823	5.88747	-0.56189900000000004	5e-05	0.000390001	3.89741	5.77819	-0.568102	5e-05	0.000390001	4.89269	7.54932	-0.625718	5e-05	0.000390001
ENSSSCT00000018248	ENSSSCG00000016763	-	3.74946	4.7123	-0.32974799999999999	0.01375	0.0478902	1.29286	2.31045	-0.83760900000000005	5e-05	0.000390001	2.70269	1.77248	0.60862400000000005	5e-05	0.000390001
ENSSSCT00000015170	ENSSSCG00000013884	MAP1S	2.34987	3.43966	-0.54968600000000001	5e-05	0.000390001	2.49994	3.87011	-0.63048099999999996	5e-05	0.000390001	2.75105	4.01871	-0.54674999999999996	5e-05	0.000390001
ENSSSCT00000001564	ENSSSCG00000024914	CFB	5.0694	3.02695	0.74395	5e-05	0.000390001	4.09319	2.84138	0.52663300000000002	0.0056	0.0230791	2.72701	1.6862	0.69354000000000005	0.00165	0.00837151
ENSSSCT00000002038	ENSSSCG00000001819	MAN2A2	17.1377	21.255	-0.31063099999999999	0.00825	0.0316504	18.7531	22.9074	-0.28868199999999999	0.01345	0.0470507	22.5155	29.8942	-0.40894399999999997	0.0004	0.00248832
ENSSSCT00000006640	ENSSSCG00000006051	-	114.223	67.255	0.76413299999999995	5e-05	0.000390001	97.5484	37.281	1.38768	5e-05	0.000390001	95.8661	38.779	1.30575	5e-05	0.000390001
ENSSSCT00000002858	ENSSSCG00000002573	-	5.76699	8.89121	-0.62456100000000003	5e-05	0.000390001	10.6876	13.7138	-0.35969699999999999	0.0055	0.0227357	12.076	16.821	-0.478126	0.0002	0.00135838
ENSSSCT00000001001	ENSSSCG00000000917	KERA	256.401	184.592	0.47405999999999998	5e-05	0.000390001	389.369	158.419	1.29739	5e-05	0.000390001	342.981	143.689	1.25518	5e-05	0.000390001
ENSSSCT00000007085	ENSSSCG00000006468	HDGF	21.338	27.3981	-0.36065199999999997	0.00315	0.0143465	21.6354	29.4992	-0.44727899999999998	0.0003	0.00193717	23.1663	29.5834	-0.35275699999999999	0.0041	0.0178429
ENSSSCT00000024303	ENSSSCG00000022913	SLPI	8.3044	3.39863	1.2889200000000001	5e-05	0.000390001	2.24454	5.18245	-1.20722	0.0009	0.00500567	8.2716	2.4665	1.7457	5e-05	0.000390001
ENSSSCT00000031629	ENSSSCG00000021786	-	5.32123	3.60743	0.56078899999999998	0.0074	0.0289641	1.78753	0.687014	1.3795599999999999	0.00055	0.00327808	2.1796	0.329755	2.7246000000000001	5e-05	0.000390001
ENSSSCT00000031209	ENSSSCG00000024790	-	56.7141	74.4915	-0.39336700000000002	0.001	0.00547447	68.6269	97.6541	-0.508907	5e-05	0.000390001	61.2306	124.317	-1.0217000000000001	5e-05	0.000390001
ENSSSCT00000034945	ENSSSCG00000000789	CNTN1	7.31715	2.85577	1.35741	5e-05	0.000390001	1.29178	0.520697	1.31084	5e-05	0.000390001	1.58993	0.459981	1.78932	5e-05	0.000390001
ENSSSCT00000018773	ENSSSCG00000017244	SDK2	2.72366	4.28043	-0.65220900000000004	5e-05	0.000390001	1.88114	3.95555	-1.0722700000000001	5e-05	0.000390001	4.40315	3.3263	0.404617	0.00245	0.0116516
ENSSSCT00000008308	ENSSSCG00000007572	LFNG	26.9669	38.1978	-0.50229900000000005	0.0001	0.000732347	26.3432	34.6497	-0.39541399999999999	0.00155	0.00793791	22.2906	30.7137	-0.46244600000000002	0.0001	0.000732347
ENSSSCT00000013137	ENSSSCG00000012006	-	1.07535	0.682755	0.65536300000000003	0.00275	0.0128069	1.0816	0.637108	0.76355200000000001	0.00065	0.00378541	1.21985	0.741507	0.71817299999999995	0.001	0.00547447
ENSSSCT00000029565	ENSSSCG00000028326	NR4A1	0.533541	1.18097	-1.1463000000000001	0.00915	0.0344438	1.23189	2.98239	-1.27559	0.00025	0.00165345	1.49536	4.63155	-1.631	5e-05	0.000390001
ENSSSCT00000000068	ENSSSCG00000000062	CSDC2	19.5343	33.852	-0.79322800000000004	5e-05	0.000390001	19.0876	25.9831	-0.44493700000000003	0.00085	0.0047654	8.94678	14.1689	-0.66329099999999996	5e-05	0.000390001
ENSSSCT00000002574	ENSSSCG00000002312	SRSF5	65.0228	51.6299	0.33273799999999998	0.0079	0.0305533	68.7329	44.0335	0.64239999999999997	5e-05	0.000390001	56.5409	45.4513	0.314975	0.0127	0.0449176
ENSSSCT00000002573	ENSSSCG00000002311	SUSD6	3.67803	6.12617	-0.73605500000000001	5e-05	0.000390001	5.17471	6.62222	-0.35583599999999999	0.0071	0.0280145	5.90209	7.46442	-0.338806	0.00805	0.0310312
ENSSSCT00000007712	ENSSSCG00000007043	GPCPD1	23.5515	15.0877	0.64244500000000004	5e-05	0.000390001	23.6794	12.708	0.89790000000000003	5e-05	0.000390001	14.0079	10.092	0.473028	0.0002	0.00135838
ENSSSCT00000015035	ENSSSCG00000013761	CC2D1A	4.28833	6.53591	-0.60797299999999999	5e-05	0.000390001	4.96196	6.60804	-0.41331299999999999	0.0025	0.0118458	6.69044	8.56273	-0.35597000000000001	0.00905	0.0341477
ENSSSCT00000019599	ENSSSCG00000018005	MYH1	13.2101	19.947	-0.59453400000000001	5e-05	0.000390001	26.4056	35.9233	-0.444077	0.0002	0.00135838	95.5434	151.77	-0.66766199999999998	5e-05	0.000390001
ENSSSCT00000011276	ENSSSCG00000010303	SYNPO2L	21.2483	31.0114	-0.54545100000000002	5e-05	0.000390001	20.7105	33.5838	-0.69740000000000002	5e-05	0.000390001	18.2094	35.7415	-0.97291700000000003	5e-05	0.000390001
ENSSSCT00000015590	ENSSSCG00000014268	-	6.78688	21.6148	-1.6712	0.00015	0.00105331	43.9111	29.1242	0.59236999999999995	0.00865	0.0329082	23.5435	37.9288	-0.68796299999999999	0.00435	0.0187311
ENSSSCT00000004632	ENSSSCG00000004193	ENPP1	15.6493	11.2925	0.47073199999999998	0.0003	0.00193717	9.01749	6.62443	0.44492999999999999	0.0011	0.00593672	13.1907	8.28216	0.67144099999999995	5e-05	0.000390001
ENSSSCT00000005271	ENSSSCG00000004772	BAHD1	5.71171	8.22713	-0.52646700000000002	0.00015	0.00105331	6.51181	8.92883	-0.45541100000000001	0.0003	0.00193717	7.97932	11.0539	-0.470223	0.00025	0.00165345
ENSSSCT00000001958	ENSSSCG00000001752	CHRNA3	0.756443	1.18719	-0.65025200000000005	0.0017	0.00858402	3.89801	2.60833	0.57961099999999999	0.0001	0.000732347	3.18349	2.21489	0.52337699999999998	0.00085	0.0047654
ENSSSCT00000007659	ENSSSCG00000006994	-	60.9155	47.3802	0.36252699999999999	0.00145	0.00750357	64.4394	49.4822	0.38103300000000001	0.0012	0.00639126	55.1042	44.8707	0.29638900000000001	0.0127	0.0449176
ENSSSCT00000026718	ENSSSCG00000023837	WFDC1	4.13075	2.31171	0.83744499999999999	5e-05	0.000390001	3.44645	1.92142	0.84294100000000005	5e-05	0.000390001	2.41369	1.64784	0.55065900000000001	0.0011	0.00593672
ENSSSCT00000032848	ENSSSCG00000017983	PER1	2.56935	5.99932	-1.22339	5e-05	0.000390001	2.18437	4.79673	-1.13483	5e-05	0.000390001	2.41936	5.48555	-1.1810099999999999	5e-05	0.000390001
ENSSSCT00000004605	ENSSSCG00000004166	AHI1	13.3462	9.15905	0.54315500000000005	5e-05	0.000390001	11.7015	9.04034	0.372249	0.00245	0.0116516	11.451	8.84346	0.37279400000000001	0.00245	0.0116516
ENSSSCT00000003856	ENSSSCG00000003470	FAM131C	4.82531	6.98945	-0.53455799999999998	0.0018	0.00900765	6.37313	10.0788	-0.66125299999999998	5e-05	0.000390001	4.74041	7.49972	-0.661825	0.0001	0.000732347
ENSSSCT00000017015	ENSSSCG00000015621	PLXNA2	3.36434	6.66128	-0.98547600000000002	5e-05	0.000390001	3.77244	5.89861	-0.64487700000000003	5e-05	0.000390001	5.70726	7.61437	-0.41592499999999999	0.0035	0.0156522
ENSSSCT00000027946	ENSSSCG00000002664	GSE1	0.979567	1.59067	-0.69941699999999996	0.01195	0.0427897	1.33086	2.44048	-0.87480100000000005	0.0003	0.00193717	1.50904	2.99554	-0.98918799999999996	0.0128	0.0452032
ENSSSCT00000024419	ENSSSCG00000027197	DYRK1B	6.57501	9.07432	-0.46479599999999999	0.00045	0.00275466	10.6936	16.0206	-0.58318599999999998	5e-05	0.000390001	19.1456	31.0743	-0.69871000000000005	5e-05	0.000390001
ENSSSCT00000000223	ENSSSCG00000000209	NCKAP5L	2.98978	4.75395	-0.66908800000000002	5e-05	0.000390001	2.75046	4.63917	-0.75419599999999998	5e-05	0.000390001	3.48797	6.08518	-0.80291299999999999	5e-05	0.000390001
ENSSSCT00000027572	ENSSSCG00000026732	-	7.27141	11.9431	-0.71587199999999995	5e-05	0.000390001	11.3955	21.183	-0.89444199999999996	5e-05	0.000390001	31.074	43.6225	-0.489367	5e-05	0.000390001
ENSSSCT00000029353	ENSSSCG00000026302	MKI67	7.36191	12.6485	-0.78081900000000004	5e-05	0.000390001	5.73498	8.78726	-0.61562499999999998	5e-05	0.000390001	7.73459	9.65728	-0.32029299999999999	0.00965	0.0359743
ENSSSCT00000029358	ENSSSCG00000025115	-	6.85183	10.5524	-0.62301399999999996	5e-05	0.000390001	6.80653	9.5051	-0.48178100000000001	0.0013	0.00684486	9.47065	13.0853	-0.46641199999999999	0.00055	0.00327808
ENSSSCT00000025864	ENSSSCG00000022410	ANKRD11	6.33857	10.9538	-0.78920100000000004	5e-05	0.000390001	6.42056	9.99818	-0.63896600000000003	0.0001	0.000732347	8.71005	12.4927	-0.52033399999999996	0.00035	0.00221629
ENSSSCT00000034028	ENSSSCG00000011946	ALCAM	23.0084	14.6439	0.65186100000000002	5e-05	0.000390001	10.0927	6.13492	0.71820399999999995	5e-05	0.000390001	10.9107	5.71684	0.93245900000000004	5e-05	0.000390001
ENSSSCT00000014641	ENSSSCG00000013401	DKK3	62.4376	49.7651	0.32727899999999999	0.006	0.0244274	38.8681	30.7068	0.340028	0.0047	0.0199571	36.2855	29.3669	0.30520000000000003	0.0115	0.041472
ENSSSCT00000009513	ENSSSCG00000008695	MFSD10	3.29593	4.84333	-0.55531600000000003	0.00495	0.0208314	4.80423	7.18398	-0.58047800000000005	0.00095	0.00524071	4.08278	9.99818	-1.2921100000000001	5e-05	0.000390001
ENSSSCT00000028568	ENSSSCG00000029058	C14H10orf116	8.35073	15.1509	-0.85943199999999997	0.0026	0.0122334	106.105	25.951	2.0316299999999998	5e-05	0.000390001	60.6498	125.46	-1.0486599999999999	5e-05	0.000390001
ENSSSCT00000009510	ENSSSCG00000008692	ADD1	30.469	38.937	-0.35379899999999997	0.0024	0.0114514	28.8757	40.1072	-0.47400599999999998	5e-05	0.000390001	31.0393	40.7174	-0.39154899999999998	0.0008	0.00451951
ENSSSCT00000006328	ENSSSCG00000005753	CAMSAP1	8.5222	12.3988	-0.54090700000000003	5e-05	0.000390001	7.88387	10.9709	-0.47670499999999999	0.0001	0.000732347	7.34411	12.8622	-0.80847400000000003	5e-05	0.000390001
ENSSSCT00000031698	ENSSSCG00000027060	TBX2	5.02295	7.02389	-0.48373500000000003	0.0004	0.00248832	3.63158	5.26796	-0.53664500000000004	0.0004	0.00248832	5.74672	8.22289	-0.51690700000000001	0.0001	0.000732347
ENSSSCT00000029149	ENSSSCG00000025116	TONSL	4.91817	7.40006	-0.58941500000000002	5e-05	0.000390001	4.27763	5.97414	-0.48192000000000002	0.00035	0.00221629	3.69301	6.83848	-0.88887700000000003	5e-05	0.000390001
ENSSSCT00000008443	ENSSSCG00000007700	HIP1	23.8699	29.2027	-0.290912	0.01275	0.0450672	21.2478	26.2834	-0.306836	0.0092	0.0346016	18.2466	23.2882	-0.35197099999999998	0.00265	0.0124189
ENSSSCT00000027256	ENSSSCG00000030699	-	481.465	306.782	0.65021399999999996	5e-05	0.000390001	339.31	102.299	1.7298100000000001	5e-05	0.000390001	335.544	92.9422	1.8521000000000001	5e-05	0.000390001
ENSSSCT00000032146	ENSSSCG00000029901	UBE2O	5.06274	7.89125	-0.64033499999999999	5e-05	0.000390001	4.53741	7.42353	-0.71023700000000001	5e-05	0.000390001	5.60869	8.46037	-0.59305799999999997	5e-05	0.000390001
ENSSSCT00000026397	ENSSSCG00000020976	CSRP1	15.2426	19.6346	-0.36529400000000001	0.00455	0.0194272	12.6861	16.1913	-0.35197000000000001	0.007	0.0276954	11.6235	15.6694	-0.43090699999999998	0.00125	0.00661876
ENSSSCT00000029265	ENSSSCG00000025142	-	79.2069	52.0921	0.60456200000000004	0.00045	0.00275466	64.98	47.4438	0.45377600000000001	0.00685	0.027206	73.4036	29.6375	1.30843	5e-05	0.000390001
ENSSSCT00000008703	ENSSSCG00000007941	CDIP1	7.84317	11.9133	-0.60306000000000004	5e-05	0.000390001	9.76336	14.4395	-0.56457400000000002	5e-05	0.000390001	11.8477	15.9568	-0.429564	0.00085	0.0047654
ENSSSCT00000010652	ENSSSCG00000009716	SH3RF1	2.29931	3.17087	-0.46367900000000001	0.01025	0.0377745	1.97292	3.39301	-0.78223299999999996	5e-05	0.000390001	3.40734	6.03854	-0.82555400000000001	5e-05	0.000390001
ENSSSCT00000003953	ENSSSCG00000003559	ARID1A	10.9139	13.7967	-0.33815400000000001	0.0111	0.0402948	8.85658	12.1847	-0.46024500000000002	0.00095	0.00524071	15.5765	12.1493	0.35849199999999998	0.0063	0.0254177
ENSSSCT00000002807	ENSSSCG00000002528	-	5.30122	6.83871	-0.3674	0.01055	0.038667	4.99531	6.51635	-0.38348900000000002	0.00935	0.0350547	5.619	7.25599	-0.36886099999999999	0.01025	0.0377745
ENSSSCT00000016153	ENSSSCG00000014802	NUMA1	32.209	43.9582	-0.44866600000000001	0.0003	0.00193717	32.4175	42.5408	-0.39207500000000001	0.0009	0.00500567	34.9018	54.0338	-0.63055899999999998	5e-05	0.000390001
ENSSSCT00000008090	ENSSSCG00000007391	MATN4	3.0474	1.13346	1.42685	5e-05	0.000390001	0.798748	2.03499	-1.34921	5e-05	0.000390001	4.23501	1.79056	1.24196	5e-05	0.000390001
ENSSSCT00000018643	ENSSSCG00000017125	FOXK2	9.46902	12.3475	-0.38293199999999999	0.0018	0.00900765	7.53676	10.7643	-0.51423700000000006	5e-05	0.000390001	9.21301	11.379	-0.30462600000000001	0.01365	0.0476152
ENSSSCT00000018644	ENSSSCG00000017126	NARF	20.9496	27.9511	-0.41597899999999999	0.0002	0.00135838	25.5759	32.5731	-0.34889900000000001	0.00355	0.015839	20.6727	32.7618	-0.66429099999999996	5e-05	0.000390001
ENSSSCT00000012927	ENSSSCG00000011815	OSTN	184.603	138.642	0.41306399999999999	0.00095	0.00524071	44.3506	13.8528	1.6787799999999999	5e-05	0.000390001	20.7669	6.5385	1.6672499999999999	5e-05	0.000390001
ENSSSCT00000023333	ENSSSCG00000029866	CCDC112	4.12232	2.53832	0.69958399999999998	0.0002	0.00135838	4.15655	2.75298	0.59439500000000001	0.0009	0.00500567	3.11497	2.23415	0.47948800000000003	0.01325	0.0464881
ENSSSCT00000031617	ENSSSCG00000029773	HIST1H4A	121.277	498.563	-2.0394700000000001	5e-05	0.000390001	517.779	84.5137	2.6150799999999998	5e-05	0.000390001	1116.96	253.191	2.1412900000000001	5e-05	0.000390001
ENSSSCT00000004395	ENSSSCG00000003973	CTPS1	9.0693	14.8162	-0.70810799999999996	5e-05	0.000390001	6.86829	9.62359	-0.486624	0.00025	0.00165345	5.02648	7.1019	-0.49865700000000002	0.0006	0.00353533
ENSSSCT00000019410	ENSSSCG00000017835	CLUH	3.71068	5.93376	-0.67726299999999995	5e-05	0.000390001	5.27096	7.42561	-0.49444300000000002	0.00045	0.00275466	6.65772	10.6491	-0.67763700000000004	5e-05	0.000390001
ENSSSCT00000016341	ENSSSCG00000014979	CEP126	3.62261	2.2993	0.655833	5e-05	0.000390001	2.5205	1.8253	0.46557700000000002	0.0064	0.0257482	3.144	1.55012	1.0202199999999999	5e-05	0.000390001
ENSSSCT00000013101	ENSSSCG00000011973	COL8A1	47.7717	22.5597	1.0824100000000001	5e-05	0.000390001	7.04679	5.43658	0.37426599999999999	0.01165	0.0419138	5.46026	3.47848	0.65051000000000003	0.0001	0.000732347
ENSSSCT00000007974	ENSSSCG00000007288	MYH7B	13.6326	19.5765	-0.52206300000000005	5e-05	0.000390001	15.0757	18.8899	-0.32539600000000002	0.0063	0.0254177	5.54009	8.98587	-0.69774700000000001	5e-05	0.000390001
ENSSSCT00000006781	ENSSSCG00000006187	MSC	53.7245	73.4571	-0.45132299999999997	0.00025	0.00165345	39.4526	50.1726	-0.34678199999999998	0.00265	0.0124189	19.9773	48.9615	-1.29328	5e-05	0.000390001
ENSSSCT00000008786	ENSSSCG00000008018	MAPK8IP3	6.67792	8.83074	-0.40313599999999999	0.002	0.00983706	6.7365	9.31535	-0.46761000000000003	0.00055	0.00327808	5.90442	9.54728	-0.69329399999999997	5e-05	0.000390001
ENSSSCT00000004033	ENSSSCG00000003637	-	10.6411	15.0777	-0.502776	5e-05	0.000390001	11.6128	16.3346	-0.49221500000000001	0.0001	0.000732347	12.3436	24.462	-0.98677700000000002	5e-05	0.000390001
ENSSSCT00000015798	ENSSSCG00000014450	TCOF1	2.63753	4.67083	-0.82448999999999995	5e-05	0.000390001	2.37965	3.5077	-0.55977399999999999	0.0001	0.000732347	2.24638	5.08209	-1.1778200000000001	5e-05	0.000390001
ENSSSCT00000009498	ENSSSCG00000008681	NELFA	7.63752	11.2386	-0.55728800000000001	0.0022	0.0106456	6.54435	9.61092	-0.55442499999999995	0.00215	0.0104494	6.94055	10.4732	-0.593584	0.00055	0.00327808
ENSSSCT00000004816	ENSSSCG00000004359	-	29.2872	22.5825	0.37506400000000001	0.0043	0.0185544	26.4353	19.8606	0.41255500000000001	0.00175	0.00879534	23.1528	17.9842	0.36445699999999998	0.0075	0.0292835
ENSSSCT00000001058	ENSSSCG00000000968	SBF1	10.1393	15.7574	-0.63606700000000005	5e-05	0.000390001	9.64746	15.2052	-0.65634000000000003	5e-05	0.000390001	11.9309	18.3352	-0.61991200000000002	5e-05	0.000390001
ENSSSCT00000031268	ENSSSCG00000025134	FAM171B	11.2555	8.02314	0.48838700000000002	5e-05	0.000390001	9.04218	6.85509	0.39949499999999999	0.00135	0.00706532	8.9603	6.97247	0.36187599999999998	0.0035	0.0156522
ENSSSCT00000025244	ENSSSCG00000021890	-	8.67086	11.6678	-0.42828100000000002	0.0065	0.0260758	6.94223	10.6872	-0.62240799999999996	0.00035	0.00221629	7.25555	10.003	-0.46327299999999999	0.0051	0.0213553
ENSSSCT00000025245	ENSSSCG00000022310	VPS9D1	1.54162	2.14289	-0.47510999999999998	0.00745	0.0291211	1.63703	2.20596	-0.43032599999999999	0.01335	0.046766	1.59895	2.92766	-0.87262899999999999	5e-05	0.000390001
ENSSSCT00000014820	ENSSSCG00000013568	-	7.54352	9.46018	-0.32662999999999998	0.0117	0.0420659	7.52694	9.51462	-0.33808300000000002	0.0099	0.0367245	6.99366	10.346	-0.56495899999999999	0.0001	0.000732347
ENSSSCT00000033698	ENSSSCG00000008675	LETM1	11.513	19.9489	-0.79304600000000003	5e-05	0.000390001	10.9382	17.6363	-0.68917099999999998	5e-05	0.000390001	11.9229	20.1447	-0.75666699999999998	5e-05	0.000390001
ENSSSCT00000035207	ENSSSCG00000007079	FLRT3	11.0372	6.81915	0.69471300000000002	5e-05	0.000390001	7.31091	4.58017	0.67464800000000003	0.0002	0.00135838	6.84035	3.29222	1.05501	5e-05	0.000390001
ENSSSCT00000029966	ENSSSCG00000023899	NOTCH3	11.0721	18.1222	-0.71082599999999996	5e-05	0.000390001	12.7101	20.7593	-0.707789	5e-05	0.000390001	17.4453	23.3642	-0.42146299999999998	0.0102	0.0376256
ENSSSCT00000011956	ENSSSCG00000010925	PPP1R12B	6.58679	10.4217	-0.66194200000000003	5e-05	0.000390001	9.65127	13.8397	-0.52002099999999996	5e-05	0.000390001	11.9509	18.8489	-0.65735699999999997	5e-05	0.000390001
ENSSSCT00000007660	ENSSSCG00000006995	ASAH1	31.4833	22.3726	0.49285299999999999	5e-05	0.000390001	33.6742	20.944	0.68510300000000002	5e-05	0.000390001	30.0933	22.8954	0.39438499999999999	0.0011	0.00593672
ENSSSCT00000016619	ENSSSCG00000015250	ADAMTS15	13.5239	20.9982	-0.63475899999999996	5e-05	0.000390001	15.4821	22.9523	-0.56803899999999996	5e-05	0.000390001	17.0202	22.7027	-0.41561599999999999	0.00045	0.00275466
ENSSSCT00000008462	ENSSSCG00000007719	CLIP2	4.6263	6.46966	-0.48382999999999998	0.0015	0.00772304	3.58869	5.07795	-0.50078900000000004	0.00165	0.00837151	3.87542	5.58271	-0.526613	0.0005	0.00301686
ENSSSCT00000008464	ENSSSCG00000007720	GTF2IRD1	5.13225	6.74844	-0.39496300000000001	0.0052	0.021693	4.26255	5.76926	-0.43666899999999997	0.00245	0.0116516	3.82233	4.94966	-0.37287799999999999	0.0097	0.0361243
ENSSSCT00000018726	ENSSSCG00000017201	UNK	3.17454	4.45866	-0.490062	0.00395	0.01731	3.13297	4.60694	-0.55627899999999997	0.0009	0.00500567	3.70693	5.59227	-0.59321000000000002	0.0003	0.00193717
ENSSSCT00000028958	ENSSSCG00000025689	DVL2	15.1513	19.66	-0.37581599999999998	0.0028	0.0129999	11.3512	16.1354	-0.50738000000000005	5e-05	0.000390001	11.7261	15.9158	-0.44073899999999999	0.00035	0.00221629
ENSSSCT00000028488	ENSSSCG00000027016	C19orf47	7.5777	10.7607	-0.50594700000000004	0.00045	0.00275466	10.5115	13.925	-0.40570299999999998	0.00255	0.0120429	13.6691	23.8415	-0.80255299999999996	5e-05	0.000390001
ENSSSCT00000010898	ENSSSCG00000009946	SART3	13.9425	17.9408	-0.363763	0.00345	0.0154675	11.6523	14.6689	-0.33215299999999998	0.0079	0.0305533	11.8326	15.6895	-0.40702700000000003	0.0013	0.00684486
ENSSSCT00000014161	ENSSSCG00000012956	PACS1	9.94775	14.0384	-0.49693999999999999	5e-05	0.000390001	8.94104	14.8108	-0.72813300000000003	5e-05	0.000390001	8.50336	11.2633	-0.40552199999999999	0.00145	0.00750357
ENSSSCT00000024164	ENSSSCG00000022537	-	129.803	304.351	-1.22942	5e-05	0.000390001	157.144	116.277	0.43452499999999999	0.00145	0.00750357	183.274	118.409	0.63022	5e-05	0.000390001
ENSSSCT00000031486	ENSSSCG00000027098	-	3.31754	4.56755	-0.46130900000000002	0.00055	0.00327808	3.14985	4.74435	-0.59092999999999996	5e-05	0.000390001	4.15413	5.23244	-0.33293800000000001	0.0118	0.0423587
ENSSSCT00000031485	ENSSSCG00000027519	MYOM3	73.7381	104.628	-0.50478699999999999	5e-05	0.000390001	90.7	128.262	-0.49992500000000001	0.0001	0.000732347	96.6979	159.811	-0.72481200000000001	5e-05	0.000390001
ENSSSCT00000031488	ENSSSCG00000022323	-	5.21222	4.09463	0.34816599999999998	0.0105	0.0385171	5.1366	3.41164	0.59035000000000004	5e-05	0.000390001	3.90643	3.02672	0.36809199999999997	0.0104	0.0382235
ENSSSCT00000022347	ENSSSCG00000026454	PMAIP1	3.16165	1.88596	0.74538000000000004	0.0004	0.00248832	3.73214	2.47142	0.59465999999999997	0.0022	0.0106456	1.90818	2.862	-0.58482400000000001	0.00435	0.0187311
ENSSSCT00000023766	ENSSSCG00000022289	PCDH1	2.47203	3.85175	-0.63981699999999997	5e-05	0.000390001	3.23777	5.58823	-0.78739000000000003	5e-05	0.000390001	5.55288	7.28294	-0.39128499999999999	0.00535	0.0222159
ENSSSCT00000019689	ENSSSCG00000018094	CYTB	218.519	430.996	-0.97991600000000001	5e-05	0.000390001	295.982	661.754	-1.16079	5e-05	0.000390001	578.187	310.078	0.89890700000000001	5e-05	0.000390001
ENSSSCT00000017822	ENSSSCG00000016367	RNPEPL1	3.53253	5.4381	-0.62240099999999998	0.0009	0.00500567	4.3027	7.32781	-0.76814000000000004	5e-05	0.000390001	6.6628	10.6568	-0.67757800000000001	5e-05	0.000390001
ENSSSCT00000023245	ENSSSCG00000027170	-	9.41816	6.38441	0.56089100000000003	0.0004	0.00248832	10.1425	7.13783	0.50685599999999997	0.0013	0.00684486	9.312	6.66077	0.48340100000000003	0.0025	0.0118458
ENSSSCT00000029896	ENSSSCG00000027689	SRM	3.30857	4.90124	-0.56693700000000002	5e-05	0.000390001	2.74858	3.81012	-0.47115200000000002	0.00155	0.00793791	2.53765	3.78716	-0.57762100000000005	0.0003	0.00193717
ENSSSCT00000007296	ENSSSCG00000006659	ANP32E	36.8569	25.9691	0.50514199999999998	0.0002	0.00135838	31.6616	20.0891	0.65632000000000001	5e-05	0.000390001	12.2188	16.8346	-0.46233099999999999	0.0035	0.0156522
ENSSSCT00000032267	ENSSSCG00000022408	-	15.7951	20.135	-0.35022700000000001	0.004	0.017487	13.855	17.6749	-0.35129100000000002	0.00475	0.0201317	24.5963	18.7108	0.39456799999999997	0.00155	0.00793791
ENSSSCT00000025426	ENSSSCG00000026904	NFKBIB	9.14371	12.1376	-0.40863699999999997	0.00825	0.0316504	8.5615	12.8329	-0.58391300000000002	0.00015	0.00105331	10.0004	15.3306	-0.61634900000000004	5e-05	0.000390001
ENSSSCT00000036396	ENSSSCG00000007968	RHBDF1	9.79621	13.9572	-0.51071900000000003	0.00055	0.00327808	12.6186	18.1186	-0.52191699999999996	0.0004	0.00248832	17.1043	24.9854	-0.54672500000000002	5e-05	0.000390001
ENSSSCT00000017584	ENSSSCG00000016151	MAP2	6.12812	4.04562	0.59908499999999998	5e-05	0.000390001	2.50025	1.72524	0.53527400000000003	0.00025	0.00165345	2.54704	1.3672	0.89759900000000004	5e-05	0.000390001
ENSSSCT00000026941	ENSSSCG00000023304	SRRM2	17.7185	25.8715	-0.54611299999999996	5e-05	0.000390001	15.7699	24.0317	-0.60777199999999998	5e-05	0.000390001	37.7133	27.5966	0.45058199999999998	0.0002	0.00135838
ENSSSCT00000022478	ENSSSCG00000021521	ERF	11.0929	13.8429	-0.31951499999999999	0.0139	0.0483101	9.34897	12.7743	-0.45036500000000002	0.0008	0.00451951	10.4286	14.0326	-0.42823600000000001	0.00095	0.00524071
ENSSSCT00000004804	ENSSSCG00000004347	FBXL4	6.34902	4.5513	0.48025800000000002	0.0011	0.00593672	8.81299	6.4933	0.44068099999999999	0.0017	0.00858402	10.8303	8.53201	0.34412199999999998	0.0107	0.0391098
ENSSSCT00000016668	ENSSSCG00000015297	ADAM22	8.75603	6.89707	0.34429500000000002	0.01025	0.0377745	10.0064	8.00645	0.32169500000000001	0.0132	0.0463491	11.7858	8.78979	0.42314800000000002	0.00115	0.0061655
ENSSSCT00000014282	ENSSSCG00000013066	-	5.90326	9.01903	-0.61146	5e-05	0.000390001	4.64186	6.69513	-0.52841099999999996	0.00035	0.00221629	3.87581	6.52406	-0.75127100000000002	5e-05	0.000390001
ENSSSCT00000026434	ENSSSCG00000025959	USP10	4.07465	6.79969	-0.73879300000000003	5e-05	0.000390001	4.13473	6.66784	-0.68942499999999995	5e-05	0.000390001	5.06819	6.74548	-0.41245300000000001	0.0025	0.0118458
ENSSSCT00000011739	ENSSSCG00000010728	CPXM2	0.827275	0.423105	0.96735199999999999	0.00355	0.015839	2.10692	0.882261	1.25586	5e-05	0.000390001	6.11093	2.13818	1.5149999999999999	5e-05	0.000390001
ENSSSCT00000018613	ENSSSCG00000017095	SEMA5A	9.04173	13.3334	-0.56037000000000003	0.0001	0.000732347	10.3081	14.7371	-0.51567200000000002	5e-05	0.000390001	19.9406	15.84	0.33213799999999999	0.0135	0.0471938
ENSSSCT00000010462	ENSSSCG00000009544	COL4A1	98.43	164.171	-0.73803300000000005	5e-05	0.000390001	128.101	196.751	-0.61908200000000002	5e-05	0.000390001	205.779	301.012	-0.54872399999999999	5e-05	0.000390001
ENSSSCT00000010463	ENSSSCG00000009545	COL4A2	47.5053	88.2238	-0.89307999999999998	5e-05	0.000390001	58.7895	97.22	-0.72569399999999995	5e-05	0.000390001	100.556	142.865	-0.50666100000000003	0.00015	0.00105331
ENSSSCT00000014614	ENSSSCG00000013380	NUCB2	27.3206	21.773	0.32744800000000002	0.0101	0.0373171	27.4894	18.8053	0.54773799999999995	0.0002	0.00135838	24.1831	17.8159	0.44083299999999997	0.0011	0.00593672
ENSSSCT00000030199	ENSSSCG00000021687	ABI3BP	118.499	82.0014	0.53115199999999996	0.001	0.00547447	143.339	74.1732	0.95045999999999997	5e-05	0.000390001	290.444	88.0703	1.72153	5e-05	0.000390001
ENSSSCT00000030229	ENSSSCG00000023556	SUPT5H	14.0319	20.2268	-0.52755600000000002	5e-05	0.000390001	14.6036	19.146	-0.39072200000000001	0.00105	0.00570507	11.3411	18.9342	-0.73943999999999999	0.00025	0.00165345
ENSSSCT00000033551	ENSSSCG00000010437	PAPSS2	14.1281	10.4161	0.43975799999999998	0.0039	0.0171292	8.59067	6.35066	0.435865	0.01015	0.0374708	8.78623	4.05999	1.1137699999999999	5e-05	0.000390001
ENSSSCT00000026089	ENSSSCG00000029234	ZNF536	1.32401	1.89531	-0.51751800000000003	0.01075	0.0392546	0.983128	1.64591	-0.74343099999999995	0.0007	0.00403249	0.985507	1.68341	-0.77245200000000003	0.0005	0.00301686
ENSSSCT00000016490	ENSSSCG00000015124	PVRL1	4.79631	8.24507	-0.78160799999999997	5e-05	0.000390001	3.18919	5.25936	-0.72169499999999998	5e-05	0.000390001	1.61527	2.93802	-0.86306799999999995	0.00795	0.0307079
ENSSSCT00000025977	ENSSSCG00000026817	ZNF646	2.31834	3.23421	-0.48031699999999999	0.00055	0.00327808	2.39384	3.56872	-0.57607900000000001	5e-05	0.000390001	3.12745	4.29715	-0.45839299999999999	0.0005	0.00301686
ENSSSCT00000025975	ENSSSCG00000021601	ZNF711	16.2065	9.49094	0.77195000000000003	5e-05	0.000390001	12.2718	9.71179	0.33753899999999998	0.0059	0.0240889	9.88986	6.65204	0.57215300000000002	5e-05	0.000390001
ENSSSCT00000015774	ENSSSCG00000014430	ABLIM3	40.9281	59.3303	-0.53567600000000004	5e-05	0.000390001	35.2597	48.4283	-0.45783000000000001	0.0001	0.000732347	23.318	29.0998	-0.31956699999999999	0.01125	0.0407441
ENSSSCT00000003534	ENSSSCG00000003182	SCAF1	3.40373	5.86945	-0.786111	5e-05	0.000390001	4.08343	7.04381	-0.78657500000000002	5e-05	0.000390001	4.73865	10.3136	-1.1220000000000001	5e-05	0.000390001
ENSSSCT00000003285	ENSSSCG00000002961	RYR1	20.0357	32.3489	-0.69114200000000003	5e-05	0.000390001	33.2501	53.3558	-0.68228500000000003	5e-05	0.000390001	77.2867	119.14	-0.62436199999999997	5e-05	0.000390001
ENSSSCT00000006234	ENSSSCG00000005671	CRAT	20.9535	28.5565	-0.44663000000000003	0.00025	0.00165345	27.7116	41.6894	-0.58919200000000005	5e-05	0.000390001	28.6424	35.5259	-0.31072100000000002	0.00835	0.03197
ENSSSCT00000018225	ENSSSCG00000016743	OGDH	17.5892	23.7341	-0.43226999999999999	0.00855	0.0325891	19.2119	27.1598	-0.499477	0.00205	0.0100368	23.5774	35.6734	-0.59744399999999998	0.00015	0.00105331
ENSSSCT00000024579	ENSSSCG00000020777	-	5.63705	7.27272	-0.36755500000000002	0.00375	0.0165716	4.50677	7.43796	-0.72281200000000001	5e-05	0.000390001	5.24978	8.09435	-0.62465800000000005	5e-05	0.000390001
ENSSSCT00000008546	ENSSSCG00000007798	TBC1D10B	10.4539	17.0411	-0.70497900000000002	5e-05	0.000390001	9.3368	15.1153	-0.69501000000000002	5e-05	0.000390001	10.9673	16.7861	-0.61405600000000005	5e-05	0.000390001
ENSSSCT00000015156	ENSSSCG00000013873	NR2F6	16.1972	21.0846	-0.38044099999999997	0.00245	0.0116516	15.584	19.9336	-0.355132	0.0052	0.021693	17.0961	22.7264	-0.41070400000000001	0.0011	0.00593672
ENSSSCT00000014206	ENSSSCG00000012996	CDC42EP2	9.56679	12.7406	-0.413325	0.00425	0.0183788	14.6555	19.1312	-0.38448500000000002	0.0056	0.0230791	14.2404	29.983	-1.0741499999999999	5e-05	0.000390001
ENSSSCT00000011352	ENSSSCG00000010370	ANXA8	8.01035	3.19263	1.3271200000000001	5e-05	0.000390001	3.83545	11.5629	-1.5920300000000001	5e-05	0.000390001	5.31677	10.9394	-1.0409200000000001	5e-05	0.000390001
ENSSSCT00000005003	ENSSSCG00000004529	POLI	7.17363	5.49381	0.38489499999999999	0.01215	0.0433653	7.92658	6.05781	0.38790200000000002	0.00825	0.0316504	7.06093	5.08854	0.472607	0.00185	0.00921299
ENSSSCT00000002052	ENSSSCG00000001832	ACAN	9.72038	6.80425	0.51457600000000003	0.0002	0.00135838	2.95766	1.14407	1.3702799999999999	5e-05	0.000390001	3.77621	0.467151	3.01498	5e-05	0.000390001
ENSSSCT00000006335	ENSSSCG00000005759	MRPS2	5.62773	8.31409	-0.56300600000000001	5e-05	0.000390001	5.21652	8.41373	-0.68965900000000002	5e-05	0.000390001	6.10361	10.9028	-0.83696599999999999	5e-05	0.000390001
ENSSSCT00000001064	ENSSSCG00000000974	TRABD	9.06949	13.7079	-0.595916	5e-05	0.000390001	9.66367	13.9077	-0.52523600000000004	0.0001	0.000732347	11.1411	16.0939	-0.53061999999999998	5e-05	0.000390001
ENSSSCT00000001063	ENSSSCG00000000973	SELO	5.69551	7.98359	-0.48721199999999998	0.0007	0.00403249	5.16632	7.93608	-0.61928899999999998	5e-05	0.000390001	6.91161	10.558	-0.61124699999999998	5e-05	0.000390001
ENSSSCT00000008514	ENSSSCG00000007767	ZNF668	4.52436	5.91341	-0.38627699999999998	0.01155	0.0416178	4.31646	7.72705	-0.84006999999999998	5e-05	0.000390001	3.37668	5.02526	-0.57359599999999999	0.00055	0.00327808
ENSSSCT00000025215	ENSSSCG00000023608	-	0.148761	4.01646	-4.7548500000000002	5e-05	0.000390001	3.63692	2.23151	0.70469599999999999	0.0006	0.00353533	3.50874	7.47242	-1.0906199999999999	5e-05	0.000390001
ENSSSCT00000008685	ENSSSCG00000007924	-	5.06153	7.09613	-0.48745699999999997	0.0037	0.0163862	4.95832	6.70194	-0.434728	0.00885	0.0335196	5.30536	7.65172	-0.52833399999999997	0.001	0.00547447
ENSSSCT00000033934	ENSSSCG00000030857	LENG8	5.95239	9.59989	-0.68954899999999997	5e-05	0.000390001	7.40609	12.9416	-0.80522700000000003	5e-05	0.000390001	12.5278	17.0727	-0.44655899999999998	0.00065	0.00378541
ENSSSCT00000001265	ENSSSCG00000024918	-	153.966	318.666	-1.0494300000000001	5e-05	0.000390001	74.9672	160.664	-1.09972	5e-05	0.000390001	58.4455	173.774	-1.5720499999999999	5e-05	0.000390001
ENSSSCT00000001263	ENSSSCG00000025957	HIST1H2BH	607.438	801.032	-0.39912300000000001	0.0007	0.00403249	454.988	608.703	-0.41991099999999998	0.00045	0.00275466	309.345	436.204	-0.495786	0.0001	0.000732347
ENSSSCT00000002795	ENSSSCG00000002517	WDR25	2.28219	3.79158	-0.73238300000000001	0.00885	0.0335196	1.82226	3.49886	-0.94115700000000002	0.00185	0.00921299	1.89388	3.56913	-0.91422300000000001	0.00225	0.0108482
ENSSSCT00000031647	ENSSSCG00000024687	FANCA	2.391	3.37135	-0.49570900000000001	0.00095	0.00524071	1.89008	2.7397	-0.53556899999999996	0.00095	0.00524071	1.15609	2.3139	-1.00108	5e-05	0.000390001
ENSSSCT00000003113	ENSSSCG00000002813	KATNB1	4.14435	5.48114	-0.40333200000000002	0.0102	0.0376256	4.36484	5.71351	-0.38844899999999999	0.01125	0.0407441	4.2026	5.72756	-0.44663700000000001	0.00435	0.0187311
ENSSSCT00000006898	ENSSSCG00000006294	NME7	18.0883	13.6293	0.40834500000000001	0.0089	0.0336797	16.6347	10.6249	0.64674399999999999	5e-05	0.000390001	11.668	8.61943	0.43689499999999998	0.0109	0.039709
ENSSSCT00000036184	ENSSSCG00000002989	AKT2	25.6258	32.0122	-0.321023	0.0129	0.0454939	29.7663	37.3354	-0.32686399999999999	0.0118	0.0423587	30.2309	45.8406	-0.60060400000000003	5e-05	0.000390001
ENSSSCT00000030308	ENSSSCG00000020732	IKBIP	28.8588	23.4045	0.30222700000000002	0.01135	0.0410309	24.2791	19.6735	0.30346099999999998	0.0097	0.0361243	26.6308	19.4156	0.45587899999999998	0.0003	0.00193717
ENSSSCT00000024281	ENSSSCG00000030092	-	8.33875	5.44126	0.61588900000000002	0.00015	0.00105331	9.6923	5.57915	0.79679299999999997	5e-05	0.000390001	13.2505	8.25152	0.68331299999999995	5e-05	0.000390001
ENSSSCT00000031942	ENSSSCG00000024001	-	7.95501	14.4157	-0.857707	5e-05	0.000390001	8.59892	15.6595	-0.86481600000000003	5e-05	0.000390001	10.3408	15.9737	-0.62734599999999996	5e-05	0.000390001
ENSSSCT00000011848	ENSSSCG00000010830	HLX	4.45173	6.41772	-0.52769500000000003	0.00695	0.0275352	3.67294	6.8183	-0.89247699999999996	5e-05	0.000390001	5.62445	12.2475	-1.1227100000000001	5e-05	0.000390001
ENSSSCT00000003367	ENSSSCG00000022599	-	28.4169	38.5924	-0.44156699999999999	0.0024	0.0114514	14.8621	28.7145	-0.95014200000000004	5e-05	0.000390001	6.88988	15.5319	-1.1726799999999999	5e-05	0.000390001
ENSSSCT00000018070	ENSSSCG00000016597	POT1	15.1872	12.0063	0.339061	0.0046	0.0196084	14.1742	11.0166	0.36358400000000002	0.00255	0.0120429	11.6777	8.94704	0.38427699999999998	0.00175	0.00879534
ENSSSCT00000023901	ENSSSCG00000029969	-	6.86257	4.18696	0.71284700000000001	5e-05	0.000390001	2.65843	1.78222	0.57689999999999997	0.00045	0.00275466	1.2692	0.768355	0.724074	0.0008	0.00451951
ENSSSCT00000014366	ENSSSCG00000013146	FAM111A	8.03926	3.1212	1.36496	5e-05	0.000390001	6.53541	4.33179	0.59331400000000001	0.00035	0.00221629	6.23626	3.75537	0.73172599999999999	5e-05	0.000390001
ENSSSCT00000014099	ENSSSCG00000012896	NDUFV1	40.6724	49.9993	-0.29786000000000001	0.0141	0.0488648	42.6724	54.2802	-0.34712199999999999	0.00425	0.0183788	48.1031	80.6705	-0.74591200000000002	5e-05	0.000390001
ENSSSCT00000005298	ENSSSCG00000004799	ZNF770	15.1977	11.5335	0.39801500000000001	0.0019	0.00941954	16.9743	12.706	0.41784199999999999	0.00095	0.00524071	15.7416	10.086	0.642231	5e-05	0.000390001
ENSSSCT00000003443	ENSSSCG00000003104	STRN4	22.8472	31.3634	-0.457067	0.00035	0.00221629	25.4946	32.2609	-0.33959400000000001	0.00695	0.0275352	26.414	39.6365	-0.58552899999999997	5e-05	0.000390001
ENSSSCT00000003440	ENSSSCG00000003101	HIF3A	6.75731	11.3966	-0.75408799999999998	5e-05	0.000390001	5.23608	9.59932	-0.87444500000000003	5e-05	0.000390001	7.873	10.9142	-0.47122399999999998	0.0008	0.00451951
ENSSSCT00000003444	ENSSSCG00000003105	SLC1A5	25.8634	34.316	-0.40797099999999997	0.00065	0.00378541	23.2594	30.998	-0.41436299999999998	0.0008	0.00451951	23.1244	33.4802	-0.53389299999999995	5e-05	0.000390001
ENSSSCT00000003199	ENSSSCG00000002895	KMT2B	1.9102	3.28883	-0.78384900000000002	5e-05	0.000390001	1.96016	3.31469	-0.75790800000000003	5e-05	0.000390001	3.35206	4.24187	-0.33965000000000001	0.0079	0.0305533
ENSSSCT00000017858	ENSSSCG00000016401	KIF1A	2.86621	4.23871	-0.56447999999999998	0.0001	0.000732347	3.09404	6.99892	-1.17764	5e-05	0.000390001	2.61967	3.63376	-0.472078	0.0014	0.00728869
ENSSSCT00000022504	ENSSSCG00000028593	ENTHD2	3.33892	5.4122	-0.69683399999999995	5e-05	0.000390001	2.86209	4.88423	-0.77105900000000005	5e-05	0.000390001	3.57409	5.68071	-0.66849700000000001	5e-05	0.000390001
ENSSSCT00000022509	ENSSSCG00000028366	-	8.41792	12.2141	-0.53701399999999999	0.00225	0.0108482	6.3602	9.70391	-0.60949299999999995	0.00125	0.00661876	9.87423	13.6458	-0.46671200000000002	0.0049	0.0206626
ENSSSCT00000018136	ENSSSCG00000016658	ANLN	26.6364	21.5189	0.30779000000000001	0.00825	0.0316504	17.2229	13.3726	0.36505199999999999	0.0025	0.0118458	12.4736	9.70534	0.36203000000000002	0.0036	0.0160187
ENSSSCT00000032005	ENSSSCG00000027127	MAP2K2	16.4159	20.3565	-0.31039899999999998	0.01075	0.0392546	18.0753	23.2314	-0.36205399999999999	0.00285	0.013196	19.734	25.8644	-0.39028499999999999	0.00145	0.00750357
ENSSSCT00000023008	ENSSSCG00000024230	MYL9	12.3306	16.5705	-0.42637599999999998	0.0029	0.013387	18.9609	32.0234	-0.75609899999999997	5e-05	0.000390001	18.9191	36.991	-0.96732600000000002	5e-05	0.000390001
ENSSSCT00000028783	ENSSSCG00000020657	BCAM	6.90888	10.4525	-0.59731999999999996	5e-05	0.000390001	10.3364	21.5617	-1.06074	5e-05	0.000390001	13.8945	29.4375	-1.08314	5e-05	0.000390001
ENSSSCT00000029783	ENSSSCG00000022288	STK38L	11.0677	8.0523	0.45888600000000002	0.00025	0.00165345	10.6678	7.55219	0.49829800000000002	5e-05	0.000390001	8.74128	7.05143	0.30992900000000001	0.014	0.0485831
ENSSSCT00000018901	ENSSSCG00000017362	ATXN7L3	16.1086	21.0785	-0.38794099999999998	0.002	0.00983706	13.6226	18.7962	-0.46443699999999999	0.0004	0.00248832	12.6868	18.9814	-0.58126299999999997	5e-05	0.000390001
ENSSSCT00000004447	ENSSSCG00000004022	RPS6KA2	4.57999	6.55937	-0.51821200000000001	5e-05	0.000390001	5.52106	6.96716	-0.33562399999999998	0.0089	0.0336797	6.61034	8.74719	-0.40409499999999998	0.0014	0.00728869
ENSSSCT00000002696	ENSSSCG00000002427	EML5	5.35263	4.02458	0.41140700000000002	0.00065	0.00378541	5.39669	3.5901	0.58805099999999999	5e-05	0.000390001	4.77238	3.84362	0.31224299999999999	0.0128	0.0452032
ENSSSCT00000024200	ENSSSCG00000026182	-	3.71441	0.245147	3.9214099999999998	5e-05	0.000390001	2.38231	3.8814	-0.70421599999999995	0.0028	0.0129999	3.87625	2.54205	0.60867099999999996	0.01195	0.0427897
ENSSSCT00000009800	ENSSSCG00000008946	-	3.76056	2.35894	0.67280799999999996	0.01135	0.0410309	2.47247	1.04959	1.23613	0.00115	0.0061655	3.5025	1.84302	0.92631200000000002	0.002	0.00983706
ENSSSCT00000009802	ENSSSCG00000008948	ALB	2.70936	1.64738	0.71777400000000002	0.0008	0.00451951	1.87054	18.9298	-3.3391299999999999	5e-05	0.000390001	67.9567	1.5591	5.4458299999999999	5e-05	0.000390001
ENSSSCT00000018585	ENSSSCG00000017069	-	15.6798	21.226	-0.43692500000000001	0.00065	0.00378541	14.7744	20.064	-0.44151400000000002	0.0005	0.00301686	17.0245	22.34	-0.39202199999999998	0.0017	0.00858402
ENSSSCT00000023216	ENSSSCG00000022126	EGFR	7.89105	11.7561	-0.57512399999999997	0.0001	0.000732347	7.33089	10.4192	-0.50717900000000005	0.00035	0.00221629	13.8089	17.2749	-0.32308100000000001	0.01185	0.0425045
ENSSSCT00000013949	ENSSSCG00000012759	-	14.1857	4.41732	1.6832	5e-05	0.000390001	7.75441	2.91352	1.41225	5e-05	0.000390001	4.52332	1.35018	1.7442299999999999	5e-05	0.000390001
ENSSSCT00000004221	ENSSSCG00000003814	EFCAB7	14.0155	10.7307	0.38527499999999998	0.0047	0.0199571	15.408	11.4574	0.427396	0.0014	0.00728869	12.8192	9.64759	0.41006199999999998	0.00235	0.0112539
ENSSSCT00000015477	ENSSSCG00000014168	ELL2	3.07185	2.05073	0.58296700000000001	0.0033	0.0149072	3.42843	2.43522	0.49349199999999999	0.0095	0.0355168	3.34766	2.29376	0.545435	0.00415	0.0180222
ENSSSCT00000011546	ENSSSCG00000010554	SCD	29.1421	21.4779	0.44025199999999998	5e-05	0.000390001	15.0025	10.0466	0.57849700000000004	5e-05	0.000390001	5.71758	4.28806	0.41508200000000001	0.00185	0.00921299
ENSSSCT00000004761	ENSSSCG00000004306	ORC3	14.3516	11.2547	0.350686	0.0045	0.0192551	12.2815	9.67619	0.34397899999999998	0.0054	0.0223934	11.0408	7.7479	0.51097000000000004	5e-05	0.000390001
ENSSSCT00000001682	ENSSSCG00000001509	DAXX	8.98322	12.4354	-0.46915099999999998	0.00025	0.00165345	8.35627	11.9802	-0.51972099999999999	5e-05	0.000390001	9.25059	12.7227	-0.45979100000000001	0.00095	0.00524071
ENSSSCT00000000799	ENSSSCG00000000736	TEAD4	5.46103	8.4303	-0.62640899999999999	0.0001	0.000732347	8.62696	12.0023	-0.47639100000000001	0.00145	0.00750357	7.62364	14.4318	-0.92070099999999999	5e-05	0.000390001
ENSSSCT00000030088	ENSSSCG00000022533	-	9.59684	7.27663	0.39928900000000001	0.0139	0.0483101	6.81603	4.33621	0.65249599999999996	0.0004	0.00248832	6.5507	4.26639	0.61863299999999999	0.0009	0.00500567
ENSSSCT00000018623	ENSSSCG00000017105	UBE2QL1	1.3003	0.696228	0.90121600000000002	0.00205	0.0100368	0.665629	0.353581	0.91267900000000002	0.01425	0.0492885	1.38451	0.84903	0.70548500000000003	0.0085	0.0324304
ENSSSCT00000018620	ENSSSCG00000017102	PAPD7	12.1566	16.491	-0.43993500000000002	0.00035	0.00221629	10.978	14.7595	-0.42702200000000001	0.00105	0.00570507	12.4213	16.1501	-0.37873200000000001	0.00215	0.0104494
ENSSSCT00000018627	ENSSSCG00000017109	ADAMTS16	2.32464	4.93691	-1.0866	5e-05	0.000390001	3.91159	5.34771	-0.45116600000000001	0.0016	0.00815591	2.46433	4.00101	-0.69916900000000004	5e-05	0.000390001
ENSSSCT00000009679	ENSSSCG00000008842	KIT	14.0049	24.4005	-0.80097700000000005	5e-05	0.000390001	15.1136	27.6159	-0.86964900000000001	5e-05	0.000390001	11.3117	21.2752	-0.91135200000000005	5e-05	0.000390001
ENSSSCT00000001722	ENSSSCG00000001544	TEAD3	6.29703	9.10116	-0.53137800000000002	5e-05	0.000390001	8.52394	12.2942	-0.52838600000000002	0.0001	0.000732347	9.68823	15.3403	-0.66301699999999997	5e-05	0.000390001
ENSSSCT00000003764	ENSSSCG00000003393	-	1.45904	2.63971	-0.85536500000000004	5e-05	0.000390001	1.60719	2.4396	-0.60211000000000003	0.0005	0.00301686	1.83435	3.41207	-0.89537599999999995	5e-05	0.000390001
ENSSSCT00000028700	ENSSSCG00000024784	CACNA1S	9.80821	12.5925	-0.36049700000000001	0.00255	0.0120429	15.2541	22.786	-0.57895099999999999	5e-05	0.000390001	35.3523	57.3809	-0.69876799999999994	5e-05	0.000390001
ENSSSCT00000028708	ENSSSCG00000026949	METTL4	38.2995	24.5378	0.64232100000000003	0.00105	0.00570507	37.3526	19.8274	0.91371199999999997	5e-05	0.000390001	37.0663	21.8279	0.76393599999999995	0.00015	0.00105331
ENSSSCT00000008919	ENSSSCG00000008142	C2orf40	24.7943	16.5939	0.57935999999999999	0.00035	0.00221629	27.2124	5.8941	2.2069200000000002	5e-05	0.000390001	39.3484	11.1687	1.81684	5e-05	0.000390001
ENSSSCT00000014192	ENSSSCG00000012982	-	4.38999	7.10226	-0.69406000000000001	5e-05	0.000390001	4.90015	6.78503	-0.469528	0.00145	0.00750357	5.58418	8.43645	-0.59528999999999999	5e-05	0.000390001
ENSSSCT00000002614	ENSSSCG00000002350	-	6.87917	10.0414	-0.545655	0.0003	0.00193717	8.19468	11.9489	-0.54411600000000004	5e-05	0.000390001	8.44434	14.6737	-0.79717700000000002	5e-05	0.000390001
ENSSSCT00000032943	ENSSSCG00000005437	KLF4	4.82099	8.67734	-0.84792299999999998	5e-05	0.000390001	4.34857	8.95952	-1.04288	5e-05	0.000390001	4.67367	8.76476	-0.90715999999999997	0.00025	0.00165345
ENSSSCT00000019105	ENSSSCG00000017551	-	3.54452	5.2935	-0.57863100000000001	0.00285	0.013196	5.5345	7.90976	-0.51517999999999997	0.0028	0.0129999	5.59189	9.77954	-0.80643100000000001	5e-05	0.000390001
ENSSSCT00000022985	ENSSSCG00000029331	PALLD	17.3054	23.306	-0.429479	0.0022	0.0106456	14.5392	22.8204	-0.65037400000000001	5e-05	0.000390001	17.4171	22.9482	-0.39788000000000001	0.0041	0.0178429
ENSSSCT00000017236	ENSSSCG00000015828	ZNF703	1.22777	1.82718	-0.573577	0.01425	0.0492885	0.751486	1.40416	-0.901891	0.00105	0.00570507	1.58773	2.56027	-0.68932700000000002	0.0016	0.00815591
ENSSSCT00000034126	ENSSSCG00000023150	-	34.1693	43.2117	-0.33871800000000002	0.0051	0.0213553	30.6116	40.7223	-0.41173999999999999	0.00055	0.00327808	67.5431	50.0186	0.43334400000000001	0.0004	0.00248832
ENSSSCT00000015162	ENSSSCG00000013878	PGLS	16.595	23.7076	-0.51459699999999997	0.0001	0.000732347	13.7241	21.9437	-0.67710300000000001	5e-05	0.000390001	16.511	20.7955	-0.33284999999999998	0.01295	0.0456337
ENSSSCT00000028111	ENSSSCG00000030660	PDIK1L	11.0776	8.71773	0.34562500000000002	0.0058	0.023753	11.1486	8.82072	0.337895	0.00685	0.027206	11.2229	8.92004	0.33132600000000001	0.00875	0.0332086
ENSSSCT00000019660	ENSSSCG00000018065	ND1	61.9597	145.33	-1.22993	5e-05	0.000390001	81.6811	213.609	-1.3869	5e-05	0.000390001	135.456	84.5897	0.67926600000000004	5e-05	0.000390001
ENSSSCT00000019664	ENSSSCG00000018069	ND2	72.7042	227.67	-1.64683	5e-05	0.000390001	88.8935	337.1	-1.92303	5e-05	0.000390001	165.156	86.6597	0.93039700000000003	5e-05	0.000390001
ENSSSCT00000008761	ENSSSCG00000007994	RAB11FIP3	11.0265	18.4216	-0.74042799999999998	5e-05	0.000390001	10.4465	17.3499	-0.731904	5e-05	0.000390001	12.0074	17.2051	-0.51890999999999998	0.0001	0.000732347
ENSSSCT00000011099	ENSSSCG00000010138	ZDHHC8	2.40282	3.62553	-0.59346699999999997	0.00055	0.00327808	3.33571	5.063	-0.601997	5e-05	0.000390001	4.18594	6.72809	-0.68464599999999998	5e-05	0.000390001
ENSSSCT00000001570	ENSSSCG00000001427	C4A	0.984528	1.76497	-0.84213899999999997	5e-05	0.000390001	1.79525	3.51798	-0.97056600000000004	5e-05	0.000390001	6.58594	2.21955	1.5691200000000001	5e-05	0.000390001
ENSSSCT00000031001	ENSSSCG00000023522	TGM2	0.969785	1.89852	-0.96914199999999995	5e-05	0.000390001	4.02033	5.23203	-0.380054	0.0082	0.0314988	4.80283	6.90987	-0.52477399999999996	0.0001	0.000732347
ENSSSCT00000016174	ENSSSCG00000014822	-	10.6346	14.549	-0.452156	0.00025	0.00165345	7.68675	12.3247	-0.68111200000000005	5e-05	0.000390001	9.26343	12.8746	-0.474912	5e-05	0.000390001
ENSSSCT00000025887	ENSSSCG00000021991	NDUFV3	29.0175	42.338	-0.54503400000000002	5e-05	0.000390001	37.4476	47.4228	-0.34070800000000001	0.00615	0.024928	33.6962	64.2373	-0.93082699999999996	5e-05	0.000390001
ENSSSCT00000014846	ENSSSCG00000013594	FBN3	9.06591	11.7023	-0.36826599999999998	0.005	0.0210063	7.25535	9.43744	-0.37934899999999999	0.0041	0.0178429	6.80112	9.6191	-0.50012999999999996	0.00035	0.00221629
ENSSSCT00000014365	ENSSSCG00000013145	DTX4	6.81516	9.81688	-0.52651599999999998	5e-05	0.000390001	9.04889	12.2178	-0.43317	0.00025	0.00165345	7.89418	10.2007	-0.36980600000000002	0.00255	0.0120429
ENSSSCT00000012737	ENSSSCG00000011637	-	104.111	79.4682	0.38967499999999999	0.00105	0.00570507	60.544	86.4633	-0.51410299999999998	5e-05	0.000390001	41.8785	67.6092	-0.69101100000000004	5e-05	0.000390001
ENSSSCT00000018743	ENSSSCG00000017218	CDR2L	9.86001	12.5707	-0.35040900000000003	0.00605	0.0245992	8.68978	12.9284	-0.57315099999999997	5e-05	0.000390001	10.6185	14.2853	-0.427948	0.00065	0.00378541
ENSSSCT00000011198	ENSSSCG00000010232	LRRTM3	12.6755	7.74443	0.71080500000000002	5e-05	0.000390001	6.58192	4.65791	0.49882399999999999	0.0036	0.0160187	8.79076	6.48731	0.43836799999999998	0.005	0.0210063
ENSSSCT00000011192	ENSSSCG00000010226	JMJD1C	54.4215	42.488	0.357122	0.00365	0.0162016	52.4777	40.1953	0.38467699999999999	0.0012	0.00639126	49.0837	36.4306	0.430093	0.00035	0.00221629
ENSSSCT00000028428	ENSSSCG00000026668	HIST1H2BI	70.1882	108.327	-0.62608699999999995	5e-05	0.000390001	115.268	147.715	-0.35781800000000002	0.01415	0.0490064	32.445	95.78	-1.5617300000000001	5e-05	0.000390001
ENSSSCT00000023756	ENSSSCG00000025729	IRS1	8.14727	13.5382	-0.732653	5e-05	0.000390001	9.41554	14.0019	-0.57250400000000001	5e-05	0.000390001	13.4427	17.8356	-0.407941	0.00115	0.0061655
ENSSSCT00000024506	ENSSSCG00000026108	CDC42EP1	3.53397	5.321	-0.59040599999999999	5e-05	0.000390001	3.70981	6.47528	-0.80359800000000003	5e-05	0.000390001	5.76253	8.52186	-0.56446700000000005	5e-05	0.000390001
ENSSSCT00000026592	ENSSSCG00000028118	RBM14	14.9561	19.1584	-0.357238	0.00675	0.0268876	12.5746	17.4398	-0.47186800000000001	0.0005	0.00301686	14.0643	18.9716	-0.43180600000000002	0.00165	0.00837151
ENSSSCT00000024995	ENSSSCG00000021269	SHANK3	0.770832	1.32871	-0.78553799999999996	0.00035	0.00221629	0.955443	1.70214	-0.83310799999999996	0.0001	0.000732347	1.92701	2.6534	-0.46148400000000001	0.0075	0.0292835
ENSSSCT00000010946	ENSSSCG00000027964	-	8.94094	4.12663	1.1154599999999999	5e-05	0.000390001	3.41081	6.20977	-0.86442600000000003	5e-05	0.000390001	3.31564	1.94352	0.77061199999999996	0.00245	0.0116516
ENSSSCT00000010941	ENSSSCG00000024279	-	13.9344	6.84065	1.0264500000000001	5e-05	0.000390001	9.14097	13.6475	-0.57821800000000001	0.0022	0.0106456	0.829105	3.65242	-2.13923	0.00015	0.00105331
ENSSSCT00000018048	ENSSSCG00000016578	FLNC	60.3615	97.977	-0.69881400000000005	5e-05	0.000390001	80.3765	135.634	-0.75487700000000002	5e-05	0.000390001	119.56	205.44	-0.78097899999999998	5e-05	0.000390001
ENSSSCT00000010339	ENSSSCG00000009432	-	9.29304	13.6962	-0.55954999999999999	5e-05	0.000390001	10.113	14.5059	-0.52041899999999996	0.00025	0.00165345	9.10509	12.6682	-0.47646699999999997	0.0006	0.00353533
ENSSSCT00000033947	ENSSSCG00000006014	RAD21	53.8723	40.7748	0.40186699999999997	0.00645	0.0259088	61.9577	40.1815	0.62475199999999997	0.0001	0.000732347	48.9586	34.4456	0.50724100000000005	0.001	0.00547447
ENSSSCT00000018874	ENSSSCG00000017338	PLCD3	4.51664	6.71993	-0.57319900000000001	0.00015	0.00105331	3.48517	5.86669	-0.75131499999999996	5e-05	0.000390001	3.85326	6.13412	-0.67077799999999999	5e-05	0.000390001
ENSSSCT00000019582	ENSSSCG00000017993	NTN1	4.55055	7.71858	-0.76229400000000003	0.00015	0.00105331	5.88764	8.12516	-0.46470699999999998	0.0124	0.0440654	6.18222	9.47878	-0.61657499999999998	0.00045	0.00275466
ENSSSCT00000001230	ENSSSCG00000001134	-	832.314	1089.88	-0.38896900000000001	0.0009	0.00500567	511.52	754.173	-0.56010400000000005	5e-05	0.000390001	503.832	744.083	-0.56252000000000002	5e-05	0.000390001
ENSSSCT00000024033	ENSSSCG00000028484	CLDN1	5.28931	3.03369	0.80200499999999997	0.0002	0.00135838	6.89318	2.74721	1.3271999999999999	5e-05	0.000390001	7.91721	3.69013	1.1013200000000001	5e-05	0.000390001
ENSSSCT00000023580	ENSSSCG00000030363	LGI3	3.43412	5.45222	-0.66690499999999997	5e-05	0.000390001	4.47317	6.21678	-0.47487000000000001	0.0005	0.00301686	1.98859	3.12173	-0.65059900000000004	5e-05	0.000390001
ENSSSCT00000028207	ENSSSCG00000022796	-	1.13796	2.66823	-1.2294400000000001	0.0001	0.000732347	0.828933	2.92173	-1.8174999999999999	5e-05	0.000390001	3.70722	5.26209	-0.50529599999999997	0.0066	0.0264025
ENSSSCT00000018931	ENSSSCG00000017391	PLEKHH3	2.67152	4.24916	-0.66951400000000005	5e-05	0.000390001	4.41481	5.67119	-0.36129899999999998	0.01305	0.0459131	4.69904	9.32251	-0.98835300000000004	5e-05	0.000390001
ENSSSCT00000015790	ENSSSCG00000014443	-	5.22989	8.67212	-0.729603	5e-05	0.000390001	8.91615	14.8896	-0.739815	5e-05	0.000390001	11.9558	19.4381	-0.70117300000000005	5e-05	0.000390001
ENSSSCT00000004472	ENSSSCG00000004044	IGF2R	7.90841	13.1318	-0.73160800000000004	5e-05	0.000390001	9.47893	16.1127	-0.76539900000000005	5e-05	0.000390001	14.5149	18.5134	-0.35103899999999999	0.00335	0.015089
ENSSSCT00000006725	ENSSSCG00000006132	MMP16	36.834	26.3191	0.48493000000000003	5e-05	0.000390001	34.2268	19.7431	0.79378099999999996	5e-05	0.000390001	46.2782	31.843	0.53935900000000003	5e-05	0.000390001
ENSSSCT00000023745	ENSSSCG00000024651	HEYL	4.20386	5.92783	-0.49579000000000001	0.00025	0.00165345	9.07905	11.4177	-0.33065699999999998	0.0092	0.0346016	8.61558	11.6599	-0.43653700000000001	0.00065	0.00378541
ENSSSCT00000017027	ENSSSCG00000025867	COBL	13.2777	22.4977	-0.76077300000000003	5e-05	0.000390001	28.3321	39.0456	-0.462725	0.00295	0.01358	34.2609	71.633	-1.06406	5e-05	0.000390001
ENSSSCT00000017026	ENSSSCG00000015632	-	14.643	19.6512	-0.42440499999999998	0.00635	0.0255813	27.1776	37.0221	-0.445965	0.00155	0.00793791	35.5366	67.3094	-0.92150200000000004	5e-05	0.000390001
ENSSSCT00000006683	ENSSSCG00000006092	C8orf37	8.39529	5.76253	0.542879	5e-05	0.000390001	10.1835	7.63307	0.41589599999999999	0.0025	0.0118458	10.5532	7.99408	0.40067799999999998	0.0024	0.0114514
ENSSSCT00000032249	ENSSSCG00000030368	HSP70.2	12.2645	44.7034	-1.8658999999999999	5e-05	0.000390001	39.3582	69.3289	-0.81679299999999999	5e-05	0.000390001	25.5241	114.33	-2.1632799999999999	5e-05	0.000390001
ENSSSCT00000019507	ENSSSCG00000017924	-	4.18996	6.71895	-0.68130000000000002	5e-05	0.000390001	4.67789	6.37206	-0.44590200000000002	0.00425	0.0183788	4.50181	7.89168	-0.80982600000000005	5e-05	0.000390001
ENSSSCT00000012148	ENSSSCG00000011101	ITGB1	359.764	280.837	0.357317	0.0082	0.0314988	284.096	216.814	0.38991900000000002	0.0047	0.0199571	213.104	156.149	0.44863700000000001	0.00165	0.00837151
ENSSSCT00000005975	ENSSSCG00000005431	-	8.36585	6.12918	0.44881900000000002	0.001	0.00547447	12.8584	8.55881	0.587229	5e-05	0.000390001	14.5116	8.97577	0.69310300000000002	5e-05	0.000390001
ENSSSCT00000006315	ENSSSCG00000005743	VAV2	9.86188	13.0768	-0.40708	0.0008	0.00451951	7.56775	9.75513	-0.36629600000000001	0.00275	0.0128069	7.36088	9.31758	-0.34007799999999999	0.0057	0.0234171
ENSSSCT00000031517	ENSSSCG00000025325	-	3.23708	4.3042	-0.41105399999999997	0.0029	0.013387	3.49955	4.47656	-0.35522199999999998	0.00825	0.0316504	3.33005	4.98143	-0.58101700000000001	0.00015	0.00105331
ENSSSCT00000031739	ENSSSCG00000025209	KIAA1328	559.156	351.419	0.67005700000000001	5e-05	0.000390001	571.706	363.798	0.65213399999999999	5e-05	0.000390001	445.521	323.08	0.46360200000000001	0.0007	0.00403249
ENSSSCT00000023054	ENSSSCG00000022155	RBPJ	58.3406	46.8408	0.31673499999999999	0.00805	0.0310312	56.6664	45.4001	0.319799	0.0074	0.0289641	48.7885	34.5068	0.49965999999999999	5e-05	0.000390001
ENSSSCT00000028286	ENSSSCG00000021793	SMIM14	16.846	12.4526	0.43596200000000002	0.00025	0.00165345	20.7908	16.4975	0.33369100000000002	0.0061	0.0247615	21.5534	15.7052	0.45667000000000002	0.00015	0.00105331
ENSSSCT00000028285	ENSSSCG00000021495	C3orf33	7.93864	6.03128	0.396428	0.01305	0.0459131	10.4564	6.87981	0.60395200000000004	0.0001	0.000732347	7.72717	5.86028	0.39896999999999999	0.01285	0.0453544
ENSSSCT00000010831	ENSSSCG00000009881	OAS2	1.14357	1.78222	-0.64013100000000001	0.00205	0.0100368	1.6751	3.03606	-0.85795500000000002	5e-05	0.000390001	3.15061	2.16419	0.54180799999999996	0.00295	0.01358
ENSSSCT00000005346	ENSSSCG00000004844	MTMR10	9.21674	7.3482	0.32686500000000002	0.00905	0.0341477	8.85249	6.59156	0.42546400000000001	0.00045	0.00275466	8.32408	6.75534	0.30126199999999997	0.01445	0.0498382
ENSSSCT00000027246	ENSSSCG00000000633	YBX3	34.3904	44.7075	-0.37851400000000002	0.0136	0.0474758	110.581	150.389	-0.44359700000000002	0.01025	0.0377745	145.098	257.18	-0.82575200000000004	5e-05	0.000390001
ENSSSCT00000027242	ENSSSCG00000025321	MAZ	42.5336	67.205	-0.65996600000000005	5e-05	0.000390001	45.0844	72.2186	-0.67974299999999999	5e-05	0.000390001	42.2375	68.6556	-0.70085200000000003	5e-05	0.000390001
ENSSSCT00000008272	ENSSSCG00000007540	CABLES2	2.64601	4.20491	-0.66825400000000001	5e-05	0.000390001	2.64411	3.5104	-0.40885100000000002	0.00875	0.0332086	2.2711	4.1488	-0.86930200000000002	5e-05	0.000390001
ENSSSCT00000008275	ENSSSCG00000007543	-	3.24979	4.75661	-0.54958799999999997	0.00085	0.0047654	3.30286	4.4524	-0.43086600000000003	0.007	0.0276954	2.93641	5.89878	-1.00637	5e-05	0.000390001
ENSSSCT00000027863	ENSSSCG00000023630	CPM	30.7312	21.9838	0.483267	0.001	0.00547447	13.1335	6.36705	1.0445500000000001	5e-05	0.000390001	8.30431	2.06977	2.0043899999999999	5e-05	0.000390001
ENSSSCT00000029838	ENSSSCG00000026412	-	3.67978	6.02386	-0.711067	5e-05	0.000390001	4.09133	5.76933	-0.49583500000000003	5e-05	0.000390001	5.62389	7.62049	-0.43831399999999998	0.00015	0.00105331
ENSSSCT00000015697	ENSSSCG00000014367	SLC35A4	7.55051	11.4473	-0.60035899999999998	0.0003	0.00193717	6.30662	10.9218	-0.79227499999999995	5e-05	0.000390001	6.96378	13.9846	-1.00589	5e-05	0.000390001
ENSSSCT00000001898	ENSSSCG00000001699	-	211.722	144.865	0.54746700000000004	0.00415	0.0180222	167.299	105.481	0.66545200000000004	0.00075	0.00427739	13.8732	35.9764	-1.3747499999999999	0.0028	0.0129999
ENSSSCT00000032543	ENSSSCG00000023333	-	0.448434	1.20226	-1.4227799999999999	0.00075	0.00427739	3.61384	1.70356	1.0849800000000001	5e-05	0.000390001	5.3209	9.69966	-0.86626300000000001	5e-05	0.000390001
ENSSSCT00000035901	ENSSSCG00000004485	CD109	17.9939	13.5508	0.40912599999999999	0.00195	0.00962617	14.5935	10.2215	0.51372700000000004	0.00025	0.00165345	12.1705	8.4218	0.53119300000000003	5e-05	0.000390001
ENSSSCT00000010401	ENSSSCG00000009486	SLITRK6	2.66037	1.76757	0.58985699999999996	0.00315	0.0143465	6.58416	4.1109	0.67954499999999995	5e-05	0.000390001	6.13387	4.52056	0.44029800000000002	0.0038	0.0167589
ENSSSCT00000018090	ENSSSCG00000016616	FAM3C	70.3681	54.5417	0.367562	0.0015	0.00772304	60.2948	41.4255	0.541516	5e-05	0.000390001	62.5551	39.9093	0.64840299999999995	5e-05	0.000390001
